# Supplementary material for: Phytoplankton Morpho-Functional Trait Variability along Coastal Environmental Gradients
Source: Microorganisms. 2021 Nov 30;9(12):2477. doi: 10.3390/microorganisms9122477 (PMC8708429; doi:10.3390/microorganisms9122477)
Supplement: Supplementary file 1 [file microorganisms-09-02477-s001.zip]

Archive with 1 entries (1 files):
- Supplement Table S1_Trait data table_Lehtinen et al.xlsx
