# Supplementary material for: Phytoplankton Morpho-Functional Trait Variability along Coastal Environmental Gradients
Source: Microorganisms. 2021 Nov 30;9(12):2477. doi: 10.3390/microorganisms9122477 (PMC8708429; doi:10.3390/microorganisms9122477)
Supplement: Supplementary file 1 [file microorganisms-09-02477-s001.zip › Supplement Table S1_Trait data table_Lehtinen et al.xlsx]

## Sheet: Trait Data Table
Class	Order	Genus	Species	CountingUnit	SizeDescription_CountingUnit	Biovolume_µm-3	Nfixing	Buoyancy	Motility	Mixotrophy	Harmfulness	SizeGroup	ESD(Equivalent Shperical Diameter)
Charophyceae	Zygnematales	Cosmarium	Cosmarium margaritiferum	cell	58x50x32µm	48565	0	0	0	0	0	2	45.2663
Chlorodendrophyceae	Chlorodendrales	Pachysphaera	Pachysphaera spp.	cell	6-8	143.68	0	0	1	0	0	1	6.49829
Chlorodendrophyceae	Chlorodendrales	Pachysphaera	Pachysphaera spp. cf.	cell	6-8	143.68	0	0	1	0	0	1	6.49829
Chlorodendrophyceae	Chlorodendrales	Pachysphaera	Pachysphaera spp. cf.	cell	9-10x14-16	708.82	0	0	1	0	0	2	11.0623
Chlorodendrophyceae	Chlorodendrales	Tetraselmis	Tetraselmis cordiformis	cell	16-20µm	1940	0	0	1	0	0	2	15.4739
Chlorodendrophyceae	Chlorodendrales		Chlorodendrales cf.	cell	4-6	52.36	0	0	1	0	0	1	4.64159
Chlorophyceae	Chlamydomonadales	Carteria	Carteria spp.	cell	10-12x15-25	1267.11	0	0	1	0	0	2	13.4258
Chlorophyceae	Chlamydomonadales	Carteria	Carteria spp.	cell	4-5x6-8	74.22	0	0	1	0	0	1	5.21404
Chlorophyceae	Chlamydomonadales	Carteria	Carteria spp.	cell	8x5µm	105	0	0	1	0	0	1	5.85325
Chlorophyceae	Chlamydomonadales	Chlamydomonas	Chlamydomonas spp.	cell	10-15µm	1020	0	0	1	0	0	1	12.4892
Chlorophyceae	Chlamydomonadales	Chlamydomonas	Chlamydomonas spp.	cell	12x15µm	1130	0	0	1	0	0	2	12.9229
Chlorophyceae	Chlamydomonadales	Chlamydomonas	Chlamydomonas spp.	cell	12x9µm	509	0	0	1	0	0	2	9.90618
Chlorophyceae	Chlamydomonadales	Chlamydomonas	Chlamydomonas spp.	cell	3-5x5-8µm	54.4	0	0	1	0	0	1	4.70111
Chlorophyceae	Chlamydomonadales	Chlamydomonas	Chlamydomonas spp.	cell	4x3µm	19	0	0	1	0	0	1	3.31069
Chlorophyceae	Chlamydomonadales	Chlamydomonas	Chlamydomonas spp.	cell	5-10x12µm	353	0	0	1	0	0	2	8.7685
Chlorophyceae	Chlamydomonadales	Chlamydomonas	Chlamydomonas spp.	cell	5-6µm	91.9	0	0	1	0	0	1	5.59894
Chlorophyceae	Chlamydomonadales	Chlamydomonas	Chlamydomonas spp.	cell	6-10µm	310	0	0	1	0	0	1	8.39694
Chlorophyceae	Chlamydomonadales	Chlamydomonas	Chlamydomonas spp. cf.	cell	10-15µm	1020	0	0	1	0	0	1	12.4892
Chlorophyceae	Chlamydomonadales	Chlamydomonas	Chlamydomonas spp. cf.	cell	5-10x12µm	353	0	0	1	0	0	2	8.7685
Chlorophyceae	Chlamydomonadales	Chlamydomonas	Chlamydomonas spp. cf.	cell	5-6µm	91.9	0	0	1	0	0	1	5.59894
Chlorophyceae	Chlamydomonadales	Chlamydomonas	Chlamydomonas spp. cf.	cell	6-10µm	310	0	0	1	0	0	1	8.39694
Chlorophyceae	Chlamydomonadales	Eudorina	Eudorina elegans	coenobium (8 cells)	8*8µm	2143	0	0	1	0	0	2	7.99793
Chlorophyceae	Chlamydomonadales	Eudorina	Eudorina elegans cf.	cell	12-13µm	1050	0	0	1	0	0	2	12.6104
Chlorophyceae	Chlamydomonadales	Mychonastes	Mychonastes elegans	colony (4 cells)	4x3x5µm	94.2	0	0	1	0	0	1	3.55629
Chlorophyceae	Chlamydomonadales	Mychonastes	Mychonastes jurisii	cell	4-5µm	47.7	0	0	1	0	0	1	4.49959
Chlorophyceae	Chlamydomonadales	Pandorina	Pandorina morum	cell	14µm	1440	0	0	1	0	0	2	14.0105
Chlorophyceae	Chlamydomonadales	Pandorina	Pandorina morum	cell	8µm	268	0	0	1	0	0	2	7.99918
Chlorophyceae	Chlamydomonadales	Pandorina	Pandorina morum	cell	9µm	382	0	0	1	0	0	2	9.00233
Chlorophyceae	Chlamydomonadales	Pandorina	Pandorina morum	colony (16 cells)	16x8µm	4290	0	0	1	0	0	2	8.00042
Chlorophyceae	Chlamydomonadales	Pandorina	Pandorina morum	colony (8 cells)	8x8µm	2140	0	0	1	0	0	2	7.9942
Chlorophyceae	Chlamydomonadales	Phacotus	Phacotus spp.	cell	11x10x8µm	461	0	0	1	0	0	2	9.58446
Chlorophyceae	Chlamydomonadales	Phacotus	Phacotus spp.	cell	6-7x6-7	44.24	0	0	1	0	0	1	4.38806
Chlorophyceae	Chlamydomonadales	Phacotus	Phacotus spp.	cell	6x6x2µm	38	0	0	1	0	0	1	4.17121
Chlorophyceae	Chlamydomonadales	Phacotus	Phacotus spp. cf.	cell	6-7x6-7	44.24	0	0	1	0	0	1	4.38806
Chlorophyceae	Chlamydomonadales	Pseudosphaerocystis	Pseudosphaerocystis lacustris	cell	7-9x9-11µm	418.7	0	0	1	0	0	1	9.28185
Chlorophyceae	Chlamydomonadales	Pseudosphaerocystis	Pseudosphaerocystis lacustris	coenobium (4 cells)	4*8µm	1072	0	0	1	0	0	2	7.99918
Chlorophyceae	Chlamydomonadales	Treubaria	Treubaria triappendiculata	cell	6-8µm	180	0	0	1	0	0	1	7.00527
Chlorophyceae	Chlamydomonadales	Treubaria	Treubaria triappendiculata	cell	8-10µm	382	0	0	1	0	0	1	9.00233
Chlorophyceae	Chlamydomonadales	Treubaria	Treubaria triappendiculata cf.	cell	6-8µm	180	0	0	1	0	0	1	7.00527
Chlorophyceae	Chlorellales	Choricystis	Choricystis minor	cell	4x2µm	8	0	0	0	0	0	1	2.4814
Chlorophyceae	Chlorellales	Choricystis	Choricystis spp.	cell	6x2µm	13	0	0	0	0	0	1	2.9173
Chlorophyceae	Chlorococcales	Botryococcus	Botryococcus protuberans	colony (24 cells)	24*8x5µm	2512	0	0	0	0	0	2	5.84705
Chlorophyceae	Chlorococcales	Botryococcus	Botryococcus terribilis	colony (90 cells)	90*7x4µm	5275	0	1	0	0	0	2	4.81941
Chlorophyceae	Chlorococcales	Chlamydocapsa	Chlamydocapsa planctonica	cell	15µm	1766	0	0	0	0	0	2	14.9968
Chlorophyceae	Chlorococcales	Coenochloris	Coenochloris spp.	coenobium (4 cells)	4*5µm	262	0	0	0	0	0	2	5.00128
Chlorophyceae	Chlorococcales	Crucigenia	Crucigenia spp.	cell	5x3,6x2µm	19	0	0	0	0	0	1	3.31069
Chlorophyceae	Chlorococcales	Crucigenia	Crucigenia spp.	coenobium (4 cells)	4*8x4x2µm	134	0	0	0	0	0	2	3.99959
Chlorophyceae	Chlorococcales	Crucigeniella	Crucigeniella spp. cf.	coenobium (4 cells)	4*8x5x2,5µm	209	0	0	0	0	0	2	4.63834
Chlorophyceae	Chlorococcales	Didymocystis	Didymocystis spp.	coenobium (2 cells)	2*6x2µm	25	0	0	0	0	0	2	2.87941
Chlorophyceae	Chlorococcales	Franceia	Franceia droescheri	cell	18x12µm	1356	0	0	0	0	0	2	13.7326
Chlorophyceae	Chlorococcales	Franceia	Franceia spp.	cell	6x4µm	50	0	0	0	0	0	1	4.57078
Chlorophyceae	Chlorococcales	Keratococcus	Keratococcus suecicus	cell	60x3µm	283	0	0	0	0	0	2	8.14572
Chlorophyceae	Chlorococcales	Kirchneriella	Kirchneriella microscopica	cell	3,5x1,5µm	4	0	0	0	0	0	1	1.96949
Chlorophyceae	Chlorococcales	Korshikoviella	Korshikoviella limnetica cf.	cell	82x10µm	2146	0	0	0	0	0	2	16.0033
Chlorophyceae	Chlorococcales	Lagerheimia	Lagerheimia longiseta	cell	22x10µm	1151	0	0	0	0	0	2	13.0025
Chlorophyceae	Chlorococcales	Lagerheimia	Lagerheimia quadriseta	cell	11x8µm	368	0	0	0	0	0	2	8.89098
Chlorophyceae	Chlorococcales	Lagerheimia	Lagerheimia spp.	cell	10x5µm	131	0	0	0	0	0	1	6.30121
Chlorophyceae	Chlorococcales	Nephrocytium	Nephrocytium agardhianum	coenobium (4 cells)	4*14x5,4µm	855	0	0	0	0	0	2	7.41827
Chlorophyceae	Chlorococcales	Nephrocytium	Nephrocytium lunatum cf.	coenobium (4 cells)	4*15x5µm	785	0	0	0	0	0	2	7.21003
Chlorophyceae	Chlorococcales	Oocystis	Oocystis elliptica	cell	24x12µm	1809	0	0	0	0	0	2	15.1175
Chlorophyceae	Chlorococcales	Oocystis	Oocystis marssonii	cell	12x5µm	157	0	0	0	0	0	2	6.6932
Chlorophyceae	Chlorococcales	Paulschulzia	Paulschulzia pseudovolvox	coenobium (4 cells)	4*9µm	1526	0	0	1	0	0	2	8.9984
Chlorophyceae	Chlorococcales	Pediastrum	Pediastrum boryanum	colony	4x80µm	20096	0	0	0	0	0	2	13.3864
Chlorophyceae	Chlorococcales	Pediastrum	Pediastrum privum	colony	4x12µm	452	0	0	0	0	0	2	4.76084
Chlorophyceae	Chlorococcales	Pediastrum	Pediastrum privum	colony	4x8µm	201	0	0	0	0	0	1	4.57839
Chlorophyceae	Chlorococcales	Planctococcus	Planctococcus sphaerocystiformis	cell	6-8µm	180	0	0	0	0	0	1	7.00527
Chlorophyceae	Chlorococcales	Scenedesmus	Scenedesmus aculeolatus	coenobium (4 cells)	4*12x3,5µm	308	0	0	0	0	0	2	5.27834
Chlorophyceae	Chlorococcales	Scenedesmus	Scenedesmus quadricauda	coenobium (2 cells)	2*18x5,6µm	591	0	0	0	0	0	2	8.26392
Chlorophyceae	Chlorococcales	Schroederia	Schroederia spp. cf.	cell	27x3µm	64	0	0	0	0	0	2	4.9628
Chlorophyceae	Chlorococcales	Siderocelis	Siderocelis spp.	cell	11x4,2µm	102	0	0	0	0	0	2	5.79696
Chlorophyceae	Chlorococcales	Tetraedron	Tetraedron minimum var. tetralobulatum	cell	4,5x4x5µm	56	0	0	0	0	0	1	4.74675
Chlorophyceae	Chlorococcales	Tetrastrum	Tetrastrum komarekii	coenobium (4 cells)	4*4x4µm	100	0	0	0	0	0	2	3.62783
Chlorophyceae	Chlorococcales	Treubaria	Treubaria setigera	cell	9x4µm	140	0	0	0	0	0	1	6.44233
Chlorophyceae	Prasiolales	Stichococcus	Stichococcus spp.	cell	20x4µm	251	0	0	0	0	0	2	7.82633
Chlorophyceae	Sphaeropleales	Acutodesmus	Acutodesmus acutiformis	colony (4 cells)	4x3-4x10-12µm	141	0	0	0	0	0	2	4.06806
Chlorophyceae	Sphaeropleales	Ankistrodesmus	Ankistrodesmus arcuatus	cell	1.5-2x15-20µm	14	0	0	0	0	0	2	2.99027
Chlorophyceae	Sphaeropleales	Ankistrodesmus	Ankistrodesmus arcuatus	cell	1.5-2x25-30µm	22	0	0	0	0	0	2	3.47649
Chlorophyceae	Sphaeropleales	Ankistrodesmus	Ankistrodesmus arcuatus	cell	2x35-45µm	41.9	0	0	0	0	0	2	4.30928
Chlorophyceae	Sphaeropleales	Ankistrodesmus	Ankistrodesmus arcuatus	cell	45x1,5µm	26	0	0	0	0	0	2	3.67557
Chlorophyceae	Sphaeropleales	Ankistrodesmus	Ankistrodesmus arcuatus cf.	cell	2x35-45µm	41.9	0	0	0	0	0	2	4.30928
Chlorophyceae	Sphaeropleales	Ankistrodesmus	Ankistrodesmus falcatus	cell	4x30-35µm	136	0	0	0	0	0	2	6.38038
Chlorophyceae	Sphaeropleales	Ankistrodesmus	Ankistrodesmus fusiformis	cell	2x35-40	39.27	0	0	0	0	0	2	4.21717
Chlorophyceae	Sphaeropleales	Ankistrodesmus	Ankistrodesmus fusiformis	cell	39x3,6µm	132	0	0	0	0	0	2	6.31721
Chlorophyceae	Sphaeropleales	Ankyra	Ankyra judayi	cell	22x3,5µm	71	0	0	0	0	0	2	5.13752
Chlorophyceae	Sphaeropleales	Ankyra	Ankyra judayi	cell	3-4x20-24	70.56	0	0	0	0	0	2	5.12688
Chlorophyceae	Sphaeropleales	Coelastrum	Coelastrum astroideum	cell	5µm	65.4	0	0	0	0	0	1	4.99873
Chlorophyceae	Sphaeropleales	Coelastrum	Coelastrum astroideum	cell	6µm	113	0	0	0	0	0	1	5.99828
Chlorophyceae	Sphaeropleales	Coelastrum	Coelastrum astroideum	cell	8µm	268	0	0	0	0	0	1	7.99918
Chlorophyceae	Sphaeropleales	Coelastrum	Coelastrum astroideum cf.	cell	5µm	65.4	0	0	0	0	0	1	4.99873
Chlorophyceae	Sphaeropleales	Coelastrum	Coelastrum microporum	cell	3-5µm	33.51	0	0	0	0	0	1	3.99999
Chlorophyceae	Sphaeropleales	Coelastrum	Coelastrum microporum	cell	5-7µm	113.1	0	0	0	0	0	1	6.00005
Chlorophyceae	Sphaeropleales	Coelastrum	Coelastrum microporum	cell	7-8µm	221	0	0	0	0	0	1	7.50121
Chlorophyceae	Sphaeropleales	Coelastrum	Coelastrum microporum	colony (12 cells)	12*8µm	3215	0	0	0	0	0	2	7.99835
Chlorophyceae	Sphaeropleales	Coelastrum	Coelastrum microporum cf.	cell	3-5µm	33.51	0	0	0	0	0	1	3.99999
Chlorophyceae	Sphaeropleales	Coelastrum	Coelastrum microporum cf.	cell	7-8µm	221	0	0	0	0	0	1	7.50121
Chlorophyceae	Sphaeropleales	Coelastrum	Coelastrum microporum cf.	cell	8-10µm	381.7	0	0	0	0	0	1	8.99997
Chlorophyceae	Sphaeropleales	Coelastrum	Coelastrum sphaericum	cell	12µm	904	0	0	0	0	0	2	11.9966
Chlorophyceae	Sphaeropleales	Coelastrum	Coelastrum sphaericum	colony (16 cells)	16*7µm	2872	0	0	0	0	0	2	6.99877
Chlorophyceae	Sphaeropleales	Coelastrum	Coelastrum spp.	cell	7-9	268.08	0	0	0	0	0	1	7.99997
Chlorophyceae	Sphaeropleales	Coelastrum	Coelastrum spp.	cell	6µm	113	0	0	0	0	0	1	5.99828
Chlorophyceae	Sphaeropleales	Coenocystis	Coenocystis planctonica cf.	cell	8-9x10-11µm	397.22	0	0	0	0	0	1	9.12034
Chlorophyceae	Sphaeropleales	Desmodesmus	Desmodesmus abundans	coenobium (4 cells)	4*10x4µm	335	0	0	0	0	0	2	5.42828
Chlorophyceae	Sphaeropleales	Desmodesmus	Desmodesmus abundans	colony (4 cells)	4x1.5x5-6µm	25.9	0	0	0	0	0	1	2.31249
Chlorophyceae	Sphaeropleales	Desmodesmus	Desmodesmus abundans	colony (4 cells)	4x2.5x8-11µm	124	0	0	0	0	0	1	3.89751
Chlorophyceae	Sphaeropleales	Desmodesmus	Desmodesmus abundans	colony (4 cells)	4x2x6-8µm	58.6	0	0	0	0	0	2	3.03585
Chlorophyceae	Sphaeropleales	Desmodesmus	Desmodesmus abundans cf.	colony (4 cells)	4x1.5x5-6µm	25.9	0	0	0	0	0	1	2.31249
Chlorophyceae	Sphaeropleales	Desmodesmus	Desmodesmus armatus	colony (2 cells)	2* 3-4x6-8	89.8	0	0	0	0	0	2	4.40977
Chlorophyceae	Sphaeropleales	Desmodesmus	Desmodesmus armatus	colony (4 cells)	2.5-3x7-10	139.57	0	0	0	0	0	1	4.05426
Chlorophyceae	Sphaeropleales	Desmodesmus	Desmodesmus armatus	colony (4 cells)	2.5-3x7-10	139.57	0	0	0	0	0	1	4.05426
Chlorophyceae	Sphaeropleales	Desmodesmus	Desmodesmus armatus	colony (4 cells)	3-3.5x8-12	228.08	0	0	0	0	0	1	4.7754
Chlorophyceae	Sphaeropleales	Desmodesmus	Desmodesmus armatus	colony (4 cells)	4-5x12-16	593.76	0	0	0	0	0	2	6.56927
Chlorophyceae	Sphaeropleales	Desmodesmus	Desmodesmus armatus cf.	colony (4 cells)	2.5-3x7-10	139.57	0	0	0	0	0	1	4.05426
Chlorophyceae	Sphaeropleales	Desmodesmus	Desmodesmus armatus var. armatus	coenobium (2 cells)	2*12x4µm	201	0	0	0	0	0	2	5.76841
Chlorophyceae	Sphaeropleales	Desmodesmus	Desmodesmus armatus var. armatus	colony (2 cells)	3-4x6-8µm	89.8	0	0	0	0	0	1	4.40977
Chlorophyceae	Sphaeropleales	Desmodesmus	Desmodesmus armatus var. armatus	colony (4 cells)	4x2.5-3x7-10µm	139	0	0	0	0	0	1	4.04873
Chlorophyceae	Sphaeropleales	Desmodesmus	Desmodesmus armatus var. armatus	colony (4 cells)	4x3-3.5x8-12µm	221	0	0	0	0	0	1	4.72547
Chlorophyceae	Sphaeropleales	Desmodesmus	Desmodesmus armatus var. armatus	colony (4 cells)	4x4-5x12-16µm	593	0	0	0	0	0	2	6.56647
Chlorophyceae	Sphaeropleales	Desmodesmus	Desmodesmus armatus var. armatus cf.	colony (2 cells)	3-4x6-8µm	89.8	0	0	0	0	0	1	4.40977
Chlorophyceae	Sphaeropleales	Desmodesmus	Desmodesmus armatus var. armatus cf.	colony (4 cells)	4x2.5-3x7-10µm	139	0	0	0	0	0	1	4.04873
Chlorophyceae	Sphaeropleales	Desmodesmus	Desmodesmus armatus var. armatus cf.	colony (4 cells)	4x3-3.5x8-12µm	221	0	0	0	0	0	1	4.72547
Chlorophyceae	Sphaeropleales	Desmodesmus	Desmodesmus armatus var. bicaudatus	coenobium (4 cells)	4*11x3,2µm	236	0	0	0	0	0	2	4.83004
Chlorophyceae	Sphaeropleales	Desmodesmus	Desmodesmus armatus var. spinosus	colony (4 cells)	4x4-7x10-15µm	792	0	0	0	0	0	2	7.2314
Chlorophyceae	Sphaeropleales	Desmodesmus	Desmodesmus bicellularis	colony (2 cells)	2x2-3x4-6µm	32.7	0	0	0	0	0	1	3.149
Chlorophyceae	Sphaeropleales	Desmodesmus	Desmodesmus brasiliensis	coenobium (4 cells)	4*16x4µm	536	0	0	0	0	0	2	6.34895
Chlorophyceae	Sphaeropleales	Desmodesmus	Desmodesmus communis	colony (4 cells)	4x3-4x10-12µm	282	0	0	0	0	0	2	5.12543
Chlorophyceae	Sphaeropleales	Desmodesmus	Desmodesmus communis	colony (4 cells)	4x4-6x10-13µm	628	0	0	0	0	0	2	6.6932
Chlorophyceae	Sphaeropleales	Desmodesmus	Desmodesmus communis	colony (4 cells)	4x4-6x13-17µm	785	0	0	0	0	0	2	7.21003
Chlorophyceae	Sphaeropleales	Desmodesmus	Desmodesmus communis cf.	colony (4 cells)	4x3-4x10-12µm	282	0	0	0	0	0	2	5.12543
Chlorophyceae	Sphaeropleales	Desmodesmus	Desmodesmus denticulatus var. denticulatus	coenobium (4 cells)	4*8,5x5,4µm	519	0	0	0	0	0	2	6.28111
Chlorophyceae	Sphaeropleales	Desmodesmus	Desmodesmus denticulatus var. denticulatus	colony (4 cells)	4x3-4x10-15µm	321	0	0	0	0	0	2	5.35158
Chlorophyceae	Sphaeropleales	Desmodesmus	Desmodesmus denticulatus var. denticulatus	colony (4 cells)	4x4-5x10-15µm	530	0	0	0	0	0	2	6.32517
Chlorophyceae	Sphaeropleales	Desmodesmus	Desmodesmus denticulatus var. denticulatus	colony (4 cells)	4x6-8x13-15µm	1440	0	0	0	0	0	2	8.82608
Chlorophyceae	Sphaeropleales	Desmodesmus	Desmodesmus denticulatus var. denticulatus cf.	colony (4 cells)	4x3-4x10-15µm	321	0	0	0	0	0	2	5.35158
Chlorophyceae	Sphaeropleales	Desmodesmus	Desmodesmus intermedius	colony (4 cells)	2-4x5-8µm	122.52	0	0	0	0	0	1	3.88195
Chlorophyceae	Sphaeropleales	Desmodesmus	Desmodesmus intermedius	colony (4 cells)	4-5x6-11µm	381.5	0	0	0	0	0	2	5.66864
Chlorophyceae	Sphaeropleales	Desmodesmus	Desmodesmus intermedius	colony (4 cells)	4x1.5-2x5-8µm	44.1	0	0	0	0	0	1	2.76138
Chlorophyceae	Sphaeropleales	Desmodesmus	Desmodesmus intermedius cf.	colony (4 cells)	2-4x5-8µm	122.52	0	0	0	0	0	1	3.88195
Chlorophyceae	Sphaeropleales	Desmodesmus	Desmodesmus intermedius cf.	colony (4 cells)	4-5x6-11µm	381.5	0	0	0	0	0	2	5.66864
Chlorophyceae	Sphaeropleales	Desmodesmus	Desmodesmus maximus	colony (4 cells)	4x4-5x12-15µm	572	0	0	0	0	0	2	6.48802
Chlorophyceae	Sphaeropleales	Desmodesmus	Desmodesmus maximus	colony (4 cells)	4x4-5x8-12µm	424	0	0	0	0	0	1	5.87177
Chlorophyceae	Sphaeropleales	Desmodesmus	Desmodesmus maximus	colony (4 cells)	4x6-7x15-18µm	1460	0	0	0	0	0	2	8.86676
Chlorophyceae	Sphaeropleales	Desmodesmus	Desmodesmus maximus	colony (4 cells)	4x8-9x12-15µm	2040	0	0	0	0	0	2	9.91267
Chlorophyceae	Sphaeropleales	Desmodesmus	Desmodesmus maximus	colony (4 cells)	4x8-9x18-22µm	3020	0	0	0	0	0	2	11.2975
Chlorophyceae	Sphaeropleales	Desmodesmus	Desmodesmus opoliensis	colony (4 cells)	3-5x12-14	435.64	0	0	0	0	0	2	5.92502
Chlorophyceae	Sphaeropleales	Desmodesmus	Desmodesmus opoliensis var. opoliensis	coenobium (2 cells)	2*12x4µm	201	0	0	0	0	0	2	5.76841
Chlorophyceae	Sphaeropleales	Desmodesmus	Desmodesmus opoliensis var. opoliensis	colony (4 cells)	4x3-5x12-14µm	435	0	0	0	0	0	2	5.92212
Chlorophyceae	Sphaeropleales	Desmodesmus	Desmodesmus opoliensis var. opoliensis	colony (4 cells)	4x6-7x15-20µm	1550	0	0	0	0	0	2	9.04533
Chlorophyceae	Sphaeropleales	Desmodesmus	Desmodesmus opoliensis var. opoliensis cf.	coenobium (4 cells)	4*12x4µm	402	0	0	0	0	0	2	5.76841
Chlorophyceae	Sphaeropleales	Desmodesmus	Desmodesmus opoliensis var. opoliensis cf.	colony (4 cells)	4x3-5x12-14µm	435	0	0	0	0	0	2	5.92212
Chlorophyceae	Sphaeropleales	Desmodesmus	Desmodesmus serratus	colony (4 cells)	4x4-5x12-15µm	572	0	0	0	0	0	2	6.48802
Chlorophyceae	Sphaeropleales	Desmodesmus	Desmodesmus spinosus	colony (4 cells)	4x4-5x8-12µm	445	0	0	0	0	0	1	5.96715
Chlorophyceae	Sphaeropleales	Desmodesmus	Desmodesmus spp.	colony (4 cells)	2-3x5-6µm	72	0	0	0	0	0	1	3.25156
Chlorophyceae	Sphaeropleales	Desmodesmus	Desmodesmus spp.	colony (4 cells)	3-4x6-8µm	179.59	0	0	0	0	0	1	4.40969
Chlorophyceae	Sphaeropleales	Desmodesmus	Desmodesmus spp.	colony (4 cells)	4-5x8-12µm	424.12	0	0	0	0	0	1	5.87232
Chlorophyceae	Sphaeropleales	Desmodesmus	Desmodesmus spp.	colony (4 cells)	4x3-4x6-8µm	180	0	0	0	0	0	1	4.41304
Chlorophyceae	Sphaeropleales	Desmodesmus	Desmodesmus spp.	colony (4 cells)	4x3-4x6-8µm	180	0	0	0	0	0	1	4.41304
Chlorophyceae	Sphaeropleales	Desmodesmus	Desmodesmus spp.	colony (4 cells)	4x4-5x8-12µm	212	0	0	0	0	0	1	4.66043
Chlorophyceae	Sphaeropleales	Desmodesmus	Desmodesmus subspicatus	coenobium (4 cells)	4*9x4µm	301	0	0	0	0	0	2	5.23805
Chlorophyceae	Sphaeropleales	Golenkinia	Golenkinia radiata	cell	10-15µm	1020	0	0	0	0	0	1	12.4892
Chlorophyceae	Sphaeropleales	Golenkinia	Golenkinia radiata	cell	11µm	697	0	0	0	0	0	1	11.0005
Chlorophyceae	Sphaeropleales	Golenkinia	Golenkinia radiata cf.	cell	10-15µm	1020	0	0	0	0	0	1	12.4892
Chlorophyceae	Sphaeropleales	Golenkinia	Golenkinia radiata cf.	cell	10-15µm	1020	0	0	0	0	0	1	12.4892
Chlorophyceae	Sphaeropleales	Hariotina	Hariotina reticulata	cell	7µm	180	0	0	0	0	0	1	7.00527
Chlorophyceae	Sphaeropleales	Kirchneriella	Kirchneriella obesa	cell	6-8x12-16µm	179.59	0	0	0	0	0	2	6.99994
Chlorophyceae	Sphaeropleales	Kirchneriella	Kirchneriella spp.	cell	8x1,8µm	14	0	0	0	0	0	1	2.99027
Chlorophyceae	Sphaeropleales	Kirchneriella	Kirchneriella spp.	cell	9-11x3-5µm	83.7	0	0	0	0	0	1	5.4272
Chlorophyceae	Sphaeropleales	Kirchneriella	Kirchneriella spp. cf.	cell	12x4µm	100	0	0	0	0	0	2	5.75882
Chlorophyceae	Sphaeropleales	Kirchneriella	Kirchneriella spp. cf.	cell	8x1,8µm	14	0	0	0	0	0	1	2.99027
Chlorophyceae	Sphaeropleales	Kirchneriella	Kirchneriella spp. cf.	cell	9-11x3-5µm	83.7	0	0	0	0	0	1	5.4272
Chlorophyceae	Sphaeropleales	Lacunastrum	Lacunastrum gracillimum	coenobium	40-60x5-8	12762.8	0	0	0	0	0	2	11.5065
Chlorophyceae	Sphaeropleales	Lanceola	Lanceola spatulifera	cell	5x25-31	183.26	0	0	0	0	0	2	7.0473
Chlorophyceae	Sphaeropleales	Messastrum	Messastrum gracile	cell	1-3x15-20µm	17.6	0	0	0	0	0	2	3.22729
Chlorophyceae	Sphaeropleales	Monoraphidium	Monoraphidium contortum	cell	1.2-1.5x15-20µm	7.74	0	0	0	0	0	2	2.45422
Chlorophyceae	Sphaeropleales	Monoraphidium	Monoraphidium contortum	cell	2-3x20-30µm	40.9	0	0	0	0	0	2	4.27473
Chlorophyceae	Sphaeropleales	Monoraphidium	Monoraphidium contortum	cell	3-4x20-30µm	80.1	0	0	0	0	0	2	5.34825
Chlorophyceae	Sphaeropleales	Monoraphidium	Monoraphidium contortum	cell	4-5x30-40µm	185	0	0	0	0	0	2	7.06954
Chlorophyceae	Sphaeropleales	Monoraphidium	Monoraphidium contortum	cell	50x1,8µm	42	0	0	0	0	0	2	4.31271
Chlorophyceae	Sphaeropleales	Monoraphidium	Monoraphidium contortum cf.	cell	1.2-1.5x15-20µm	7.74	0	0	0	0	0	2	2.45422
Chlorophyceae	Sphaeropleales	Monoraphidium	Monoraphidium convolutum	cell	1.5-2x10-12µm	8.81	0	0	0	0	0	1	2.56247
Chlorophyceae	Sphaeropleales	Monoraphidium	Monoraphidium convolutum cf.	cell	3x7-8µm	17.7	0	0	0	0	0	1	3.23339
Chlorophyceae	Sphaeropleales	Monoraphidium	Monoraphidium dybowskii	cell	2-6x8-12	83.78	0	0	0	0	0	1	5.42893
Chlorophyceae	Sphaeropleales	Monoraphidium	Monoraphidium dybowskii	cell	7,5x2µm	16	0	0	0	0	0	1	3.12637
Chlorophyceae	Sphaeropleales	Monoraphidium	Monoraphidium dybowskii cf.	cell	2-6x8-12	83.78	0	0	0	0	0	1	5.42893
Chlorophyceae	Sphaeropleales	Monoraphidium	Monoraphidium griffithii	cell	3-4x30-35µm	104	0	0	0	0	0	2	5.83461
Chlorophyceae	Sphaeropleales	Monoraphidium	Monoraphidium griffithii	cell	3-4x60-80µm	224	0	0	0	0	0	2	7.535
Chlorophyceae	Sphaeropleales	Monoraphidium	Monoraphidium griffithii	cell	45x3,6µm	153	0	0	0	0	0	2	6.63587
Chlorophyceae	Sphaeropleales	Monoraphidium	Monoraphidium griffithii	cell	80x2,2µm	101	0	0	0	0	0	2	5.77796
Chlorophyceae	Sphaeropleales	Monoraphidium	Monoraphidium griffithii cf.	cell	3-4x30-35µm	104	0	0	0	0	0	2	5.83461
Chlorophyceae	Sphaeropleales	Monoraphidium	Monoraphidium griffithii cf.	cell	3-4x60-80µm	224	0	0	0	0	0	2	7.535
Chlorophyceae	Sphaeropleales	Monoraphidium	Monoraphidium griffithii cf.	cell	45x3,6µm	153	0	0	0	0	0	2	6.63587
Chlorophyceae	Sphaeropleales	Monoraphidium	Monoraphidium griffithii cf.	cell	72x3,6µm	244	0	0	0	0	0	2	7.75289
Chlorophyceae	Sphaeropleales	Monoraphidium	Monoraphidium griffithii cf.	cell	80x2,2µm	101	0	0	0	0	0	2	5.77796
Chlorophyceae	Sphaeropleales	Monoraphidium	Monoraphidium komarkovae	cell	1.5x30-50µm	23.6	0	0	0	0	0	2	3.55881
Chlorophyceae	Sphaeropleales	Monoraphidium	Monoraphidium minutum	cell	11x4µm	92	0	0	0	0	0	2	5.60097
Chlorophyceae	Sphaeropleales	Monoraphidium	Monoraphidium minutum	cell	11x4µm	92	0	0	0	0	0	2	5.60097
Chlorophyceae	Sphaeropleales	Monoraphidium	Monoraphidium minutum	cell	11x4µm	92	0	0	0	0	0	2	5.60097
Chlorophyceae	Sphaeropleales	Monoraphidium	Monoraphidium minutum	cell	1-2x5-7µm	3.53	0	0	0	0	0	1	1.88912
Chlorophyceae	Sphaeropleales	Monoraphidium	Monoraphidium minutum	cell	2.5-3x10-20	30.79	0	0	0	0	0	1	3.88869
Chlorophyceae	Sphaeropleales	Monoraphidium	Monoraphidium minutum	cell	2-3x7-10µm	13.9	0	0	0	0	0	1	2.98313
Chlorophyceae	Sphaeropleales	Monoraphidium	Monoraphidium minutum	cell	6x3,2µm	32	0	0	0	0	0	1	3.93898
Chlorophyceae	Sphaeropleales	Monoraphidium	Monoraphidium minutum cf.	cell	11x4µm	92	0	0	0	0	0	2	5.60097
Chlorophyceae	Sphaeropleales	Monoraphidium	Monoraphidium minutum cf.	cell	1-2x5-7µm	3.53	0	0	0	0	0	1	1.88912
Chlorophyceae	Sphaeropleales	Monoraphidium	Monoraphidium minutum cf.	cell	2.5-3x10-20	30.79	0	0	0	0	0	1	3.88869
Chlorophyceae	Sphaeropleales	Monoraphidium	Monoraphidium minutum cf.	cell	2-3x7-10µm	13.9	0	0	0	0	0	1	2.98313
Chlorophyceae	Sphaeropleales	Monoraphidium	Monoraphidium mirabile	cell	2.5x85-95µm	147	0	0	0	0	0	2	6.54796
Chlorophyceae	Sphaeropleales	Monoraphidium	Monoraphidium mirabile	cell	3-3.5x55-65µm	161	0	0	0	0	0	2	6.74956
Chlorophyceae	Sphaeropleales	Monoraphidium	Monoraphidium mirabile cf.	cell	60x2µm	63	0	0	0	0	0	2	4.93682
Chlorophyceae	Sphaeropleales	Monoraphidium	Monoraphidium spp.	cell	1-2x8-12µm	5.89	0	0	0	0	0	1	2.24064
Chlorophyceae	Sphaeropleales	Monoraphidium	Monoraphidium spp.	cell	22x5µm	144	0	0	0	0	0	2	6.50311
Chlorophyceae	Sphaeropleales	Monoraphidium	Monoraphidium spp.	cell	30x4µm	126	0	0	0	0	0	2	6.22
Chlorophyceae	Sphaeropleales	Monoraphidium	Monoraphidium spp.	cell	38x1,3µm	16	0	0	0	0	0	2	3.12637
Chlorophyceae	Sphaeropleales	Monoraphidium	Monoraphidium spp. cf.	cell	1-2x8-12µm	5.89	0	0	0	0	0	1	2.24064
Chlorophyceae	Sphaeropleales	Monoraphidium	Monoraphidium spp. cf.	cell	1x50-60µm	14.4	0	0	0	0	0	2	3.01848
Chlorophyceae	Sphaeropleales	Monoraphidium	Monoraphidium spp. cf.	cell	2,5x6-10	13.09	0	0	0	0	0	1	2.92402
Chlorophyceae	Sphaeropleales	Parapediastrum	Parapediastrum biradiatum	coenobium	50-80x14-18	53093	0	0	0	0	0	2	18.5057
Chlorophyceae	Sphaeropleales	Pediastrum	Pediastrum angulosum	coenobium	30-50x6-10	10053.1	0	0	0	0	0	2	10.6266
Chlorophyceae	Sphaeropleales	Pediastrum	Pediastrum duplex	coenobium	30-40x5	4810.58	0	0	0	0	0	2	8.31176
Chlorophyceae	Sphaeropleales	Pediastrum	Pediastrum duplex	coenobium	40-60x5-8	12762.8	0	0	0	0	0	2	11.5065
Chlorophyceae	Sphaeropleales	Pediastrum	Pediastrum duplex	colony	4x25µm	1963	0	0	0	0	0	2	6.16501
Chlorophyceae	Sphaeropleales	Pediastrum	Pediastrum duplex	colony	4x40µm	5024	0	0	0	0	0	2	8.4329
Chlorophyceae	Sphaeropleales	Pediastrum	Pediastrum duplex	colony	4x75µm	17663	0	0	0	0	0	2	12.8228
Chlorophyceae	Sphaeropleales	Pediastrum	Pediastrum duplex var. duplex	coenobium	30-40x10-12	10583.3	0	0	0	0	0	2	10.8102
Chlorophyceae	Sphaeropleales	Pediastrum	Pediastrum duplex var. duplex	coenobium	30-40x5	4810.58	0	0	0	0	0	2	8.31176
Chlorophyceae	Sphaeropleales	Pediastrum	Pediastrum duplex var. duplex	coenobium	30-40x5-8	6253.75	0	0	0	0	0	2	9.07139
Chlorophyceae	Sphaeropleales	Pediastrum	Pediastrum duplex var. duplex	coenobium	30-40x8-10	8659.04	0	0	0	0	0	2	10.1108
Chlorophyceae	Sphaeropleales	Pediastrum	Pediastrum duplex var. duplex	coenobium	40-60x10-12	21598.5	0	0	0	0	0	2	13.712
Chlorophyceae	Sphaeropleales	Pediastrum	Pediastrum duplex var. duplex	coenobium	40-60x5-8	12762.8	0	0	0	0	0	2	11.5065
Chlorophyceae	Sphaeropleales	Pediastrum	Pediastrum duplex var. duplex	coenobium	40-60x8-10	17671.5	0	0	0	0	0	2	12.8248
Chlorophyceae	Sphaeropleales	Pediastrum	Pediastrum duplex var. duplex	coenobium	60-80x8-10	34636.1	0	0	0	0	0	2	12.7388
Chlorophyceae	Sphaeropleales	Pediastrum	Pediastrum duplex var. duplex	coenobium	80-100x12-15	85883.5	0	0	0	0	0	2	13.685
Chlorophyceae	Sphaeropleales	Pediastrum	Pediastrum integrum	colony	4x75µm	17663	0	0	0	0	0	2	12.8228
Chlorophyceae	Sphaeropleales	Planktosphaeria	Planktosphaeria gelatinosa	cell	7-9	268.08	0	0	0	0	0	1	7.99997
Chlorophyceae	Sphaeropleales	Planktosphaeria	Planktosphaeria gelatinosa	cell	15µm	1766	0	0	0	0	0	2	14.9968
Chlorophyceae	Sphaeropleales	Pseudopediastrum	Pseudopediastrum boryanum	coenobium	35-45x7-10	10681.4	0	0	0	0	0	2	10.8435
Chlorophyceae	Sphaeropleales	Pseudopediastrum	Pseudopediastrum boryanum	coenobium	35-45x7-10	10681.4	0	0	0	0	0	2	10.8435
Chlorophyceae	Sphaeropleales	Pseudopediastrum	Pseudopediastrum boryanum	coenobium	45-65x10-15	29697.9	0	0	0	0	0	2	15.2476
Chlorophyceae	Sphaeropleales	Pseudopediastrum	Pseudopediastrum boryanum var. boryanum	coenobium	18-25x5	1815.26	0	0	0	0	0	2	7.56746
Chlorophyceae	Sphaeropleales	Pseudopediastrum	Pseudopediastrum boryanum var. boryanum	coenobium	25-35x5-7	4241.16	0	0	0	0	0	2	10.0415
Chlorophyceae	Sphaeropleales	Pseudopediastrum	Pseudopediastrum boryanum var. boryanum	coenobium	35-45x7-10	10681.4	0	0	0	0	0	2	10.8435
Chlorophyceae	Sphaeropleales	Pseudopediastrum	Pseudopediastrum boryanum var. boryanum	coenobium	45-65x10-15	29697.9	0	0	0	0	0	2	15.2476
Chlorophyceae	Sphaeropleales	Pseudopediastrum	Pseudopediastrum boryanum var. boryanum cf.	coenobium	18-25x5	1815.26	0	0	0	0	0	2	7.56746
Chlorophyceae	Sphaeropleales	Pseudopediastrum	Pseudopediastrum boryanum var. boryanum cf.	coenobium	35-45x7-10	10681.4	0	0	0	0	0	2	10.8435
Chlorophyceae	Sphaeropleales	Pseudopediastrum	Pseudopediastrum boryanum var. longicorne	coenobium	65-75x15-20	67348.1	0	0	0	0	0	2	15.8998
Chlorophyceae	Sphaeropleales	Raphidocelis	Raphidocelis danubiana	cell	2.5-3x10-12µm	23	0	0	0	0	0	2	3.52839
Chlorophyceae	Sphaeropleales	Raphidocelis	Raphidocelis sigmoidea	cell	2-4x4-6µm	11.78	0	0	0	0	0	1	2.82303
Chlorophyceae	Sphaeropleales	Raphidocelis	Raphidocelis sigmoidea	cell	2-4x8-12µm	23.6	0	0	0	0	0	1	3.55881
Chlorophyceae	Sphaeropleales	Raphidocelis	Raphidocelis sigmoidea cf.	cell	2-4x4-6µm	11.78	0	0	0	0	0	1	2.82303
Chlorophyceae	Sphaeropleales	Raphidocelis	Raphidocelis sigmoidea cf.	cell	2-4x8-12µm	23.6	0	0	0	0	0	1	3.55881
Chlorophyceae	Sphaeropleales	Raphidocelis	Raphidocelis spp.	cell	10x1,5µm	6	0	0	0	0	0	1	2.2545
Chlorophyceae	Sphaeropleales	Raphidocelis	Raphidocelis spp.	cell	11x4µm	92	0	0	0	0	0	2	5.60097
Chlorophyceae	Sphaeropleales	Raphidocelis	Raphidocelis spp.	cell	2-4x4-6	11.78	0	0	0	0	0	1	2.82303
Chlorophyceae	Sphaeropleales	Raphidocelis	Raphidocelis spp.	cell	2-4x8-12	23.56	0	0	0	0	0	1	3.5568
Chlorophyceae	Sphaeropleales	Raphidocelis	Raphidocelis spp.	cell	6x1,5µm	4	0	0	0	0	0	1	1.96949
Chlorophyceae	Sphaeropleales	Raphidocelis	Raphidocelis spp. cf.	cell	10x1,5µm	6	0	0	0	0	0	1	2.2545
Chlorophyceae	Sphaeropleales	Raphidocelis	Raphidocelis spp. cf.	cell	2-4x4-6	11.78	0	0	0	0	0	1	2.82303
Chlorophyceae	Sphaeropleales	Scenedesmus	Scenedesmus arcuatus	colony (4 cells)	4x 5-7x8-13	395.84	0	0	0	0	0	1	5.73879
Chlorophyceae	Sphaeropleales	Scenedesmus	Scenedesmus caudato-aculeolatus	colony (4 cells)	4x2-4x8-13µm	211	0	0	0	0	0	2	4.65309
Chlorophyceae	Sphaeropleales	Scenedesmus	Scenedesmus ellipticus	coenobium (4 cells)	4*14x6,5µm	1238	0	0	0	0	0	2	8.39242
Chlorophyceae	Sphaeropleales	Scenedesmus	Scenedesmus ellipticus	colony (2 cells)	2* 2x4	16.76	0	0	0	0	0	2	2.52008
Chlorophyceae	Sphaeropleales	Scenedesmus	Scenedesmus ellipticus	colony (4 cells)	4* 2-4x7-10	160.22	0	0	0	0	0	2	4.24508
Chlorophyceae	Sphaeropleales	Scenedesmus	Scenedesmus ellipticus	colony (4 cells)	4* 2x4	33.51	0	0	0	0	0	2	2.51983
Chlorophyceae	Sphaeropleales	Scenedesmus	Scenedesmus ellipticus	colony (4 cells)	4* 4-6x10-15	654.5	0	0	0	0	0	2	6.78605
Chlorophyceae	Sphaeropleales	Scenedesmus	Scenedesmus ellipticus	colony (4 cells)	4* 4-6x15-20	916.3	0	0	0	0	0	2	7.59148
Chlorophyceae	Sphaeropleales	Scenedesmus	Scenedesmus obtusus	colony (4 cells)	4x4-6x8-12µm	523	0	0	0	0	0	2	6.2972
Chlorophyceae	Sphaeropleales	Scenedesmus	Scenedesmus spp.	cell	9x4µm	75	0	0	0	0	0	1	5.23224
Chlorophyceae	Sphaeropleales	Scenedesmus	Scenedesmus spp.	coenobium (2 cells)	2*6x2µm	25	0	0	0	0	0	2	2.87941
Chlorophyceae	Sphaeropleales	Scenedesmus	Scenedesmus spp.	coenobium (2 cells)	2*9x4µm	151	0	0	0	0	0	2	5.24384
Chlorophyceae	Sphaeropleales	Scenedesmus	Scenedesmus spp.	coenobium (4 cells)	4*15x4µm	502	0	0	0	0	0	2	6.21177
Chlorophyceae	Sphaeropleales	Scenedesmus	Scenedesmus spp.	coenobium (4 cells)	4*6x2µm	50	0	0	0	0	0	2	2.87941
Chlorophyceae	Sphaeropleales	Scenedesmus	Scenedesmus spp.	coenobium (4 cells)	4*9x4µm	301	0	0	0	0	0	2	5.23805
Chlorophyceae	Sphaeropleales	Scenedesmus	Scenedesmus spp.	colony (4 cells)	4x2-3x5-6µm	72	0	0	0	0	0	1	3.25156
Chlorophyceae	Sphaeropleales	Scenedesmus	Scenedesmus spp.	colony (4 cells)	4x3-4x6-8µm	180	0	0	0	0	0	1	4.41304
Chlorophyceae	Sphaeropleales	Scenedesmus	Scenedesmus spp.	colony (4 cells)	4x4-5x8-12µm	212	0	0	0	0	0	1	4.66043
Chlorophyceae	Sphaeropleales	Scenedesmus	Scenedesmus spp.	colony (4 cells)	6-7x16-20µm	1592.79	0	0	0	0	0	2	9.12781
Chlorophyceae	Sphaeropleales	Scenedesmus	Scenedesmus spp. cf.	colony (4 cells)	4x2-3x5-6µm	72	0	0	0	0	0	1	3.25156
Chlorophyceae	Sphaeropleales	Schroederia	Schroederia setigera	cell	3-5x60-70µm	272	0	0	0	0	0	2	8.03878
Chlorophyceae	Sphaeropleales	Selenastrum	Selenastrum bibraianum	cell	4-6x15-25µm	131	0	0	0	0	0	2	6.30121
Chlorophyceae	Sphaeropleales	Stauridium	Stauridium tetras	coenobium	4-6x15-20µm	1200	0	0	0	0	0	2	6.59221
Chlorophyceae	Sphaeropleales	Stauridium	Stauridium tetras	coenobium	4-6x20-35µm	2970	0	0	0	0	0	2	8.91708
Chlorophyceae	Sphaeropleales	Stauridium	Stauridium tetras	coenobium	6-10x15-20µm	1920	0	0	0	0	0	2	7.71029
Chlorophyceae	Sphaeropleales	Stauridium	Stauridium tetras	coenobium	6-10x20-35µm	4750	0	0	0	0	0	2	10.428
Chlorophyceae	Sphaeropleales	Stauridium	Stauridium tetras	colony	4x24µm	1809	0	0	0	0	0	2	7.55875
Chlorophyceae	Sphaeropleales	Tetradesmus	Tetradesmus lagerheimii	colony (4 cells)	4x2-4x10-15µm	118	0	0	0	0	0	2	3.83361
Chlorophyceae	Sphaeropleales	Tetradesmus	Tetradesmus lagerheimii	colony (4 cells)	4x2-4x15-25µm	188	0	0	0	0	0	2	4.47747
Chlorophyceae	Sphaeropleales	Tetradesmus	Tetradesmus lagerheimii	colony (4 cells)	4x4-5x10-15µm	265	0	0	0	0	0	2	5.02029
Chlorophyceae	Sphaeropleales	Tetradesmus	Tetradesmus lagerheimii	colony (4 cells)	4x5-6x15-25µm	633	0	0	0	0	0	2	6.71091
Chlorophyceae	Sphaeropleales	Tetradesmus	Tetradesmus lagerheimii	colony (4 cells)	4x6-7x15-25µm	884	0	0	0	0	0	2	7.50121
Chlorophyceae	Sphaeropleales	Tetradesmus	Tetradesmus lagerheimii cf.	colony (4 cells)	4x2-4x10-15µm	118	0	0	0	0	0	2	3.83361
Chlorophyceae	Sphaeropleales	Tetradesmus	Tetradesmus obliquus	coenobium (2 cells)	2*16x5µm	209	0	0	0	0	0	2	5.84394
Chlorophyceae	Sphaeropleales	Tetradesmus	Tetradesmus obliquus	colony (4 cells)	4x2-4x12-15µm	127	0	0	0	0	0	2	3.9287
Chlorophyceae	Sphaeropleales	Tetradesmus	Tetradesmus obliquus	colony (4 cells)	4x2-4x8-12µm	94.2	0	0	0	0	0	2	3.55629
Chlorophyceae	Sphaeropleales	Tetradesmus	Tetradesmus obliquus	colony (4 cells)	4x4-6x12-15µm	313	0	0	0	0	0	2	5.30675
Chlorophyceae	Sphaeropleales	Tetradesmus	Tetradesmus obliquus	colony (4 cells)	4x6-8x15-20µm	898	0	0	0	0	0	2	7.5406
Chlorophyceae	Sphaeropleales	Tetradesmus	Tetradesmus obliquus cf.	coenobium (2 cells)	2*16x5µm	209	0	0	0	0	0	2	5.84394
Chlorophyceae	Sphaeropleales	Tetradesmus	Tetradesmus obliquus cf.	colony (4 cells)	4x2-4x8-12µm	94.2	0	0	0	0	0	2	3.55629
Chlorophyceae	Sphaeropleales	Tetradesmus	Tetradesmus obliquus cf.	colony (4 cells)	4x2-4x8-12µm	94.2	0	0	0	0	0	2	3.55629
Chlorophyceae	Sphaeropleales	Tetradesmus	Tetradesmus obliquus cf.	colony (4 cells)	4x4-6x12-15µm	313	0	0	0	0	0	2	5.30675
Chlorophyceae	Sphaeropleales	Tetradesmus	Tetradesmus obliquus cf.	colony (4 cells)	4x6-8x15-20µm	898	0	0	0	0	0	2	7.5406
Chlorophyceae	Sphaeropleales	Tetraedron	Tetraedron caudatum	cell	12-16	823.2	0	0	0	0	0	2	11.6279
Chlorophyceae	Sphaeropleales	Tetraedron	Tetraedron caudatum	cell	7-9	168	0	0	0	0	0	1	6.846
Chlorophyceae	Sphaeropleales	Tetraedron	Tetraedron caudatum	cell	2-4x5-9	104.04	0	0	0	0	0	1	5.83535
Chlorophyceae	Sphaeropleales	Tetraedron	Tetraedron caudatum	cell	4-6x8-12	375	0	0	0	0	0	1	8.947
Chlorophyceae	Sphaeropleales	Tetraedron	Tetraedron caudatum	cell	6,8x3x6,8µm	139	0	0	0	0	0	1	6.42696
Chlorophyceae	Sphaeropleales	Tetraedron	Tetraedron minimum	cell	10-15	1562.5	0	0	0	0	0	1	14.3971
Chlorophyceae	Sphaeropleales	Tetraedron	Tetraedron minimum	cell	5-7	180	0	0	0	0	0	1	7.00527
Chlorophyceae	Sphaeropleales	Tetraedron	Tetraedron minimum	cell	7-9	256	0	0	0	0	0	1	7.87796
Chlorophyceae	Sphaeropleales	Tetraedron	Tetraedron minimum	cell	8-10	648	0	0	0	0	0	1	10.7364
Chlorophyceae	Sphaeropleales	Tetraedron	Tetraedron minimum	cell	8x4x8µm	256	0	0	0	0	0	1	7.87796
Chlorophyceae	Sphaeropleales	Tetraedron	Tetraedron minimum cf.	cell	5-7	180	0	0	0	0	0	1	7.00527
Chlorophyceae	Sphaeropleales	Tetrastrum	Tetrastrum spp.	coenobium (4 cells)	4*5,4x5,4µm	247	0	0	0	0	0	2	4.90395
Chlorophyceae	Sphaeropleales	Tetrastrum	Tetrastrum spp.	colony (4 cells)	4x4-5µm	191	0	0	0	0	0	1	4.50116
Chlorophyceae	Sphaeropleales	Tetrastrum	Tetrastrum spp. cf.	coenobium (4 cells)	4*5,4x5,4µm	247	0	0	0	0	0	2	4.90395
Chlorophyceae	Sphaeropleales	Tetrastrum	Tetrastrum spp. cf.	colony (4 cells)	4x4-5µm	191	0	0	0	0	0	1	4.50116
Chlorophyceae	Sphaeropleales	Tetrastrum	Tetrastrum staurogeniiforme	coenobium (4 cells)	4*5,4x5,4µm	247	0	0	0	0	0	2	4.90395
Chlorophyceae	Sphaeropleales	Tetrastrum	Tetrastrum staurogeniiforme	colony (4 cells)	4*3-4	56.55	0	0	0	0	0	2	3.00002
Chlorophyceae	Sphaeropleales	Westella	Westella botryoides	cell	6-8µm	180	0	0	0	0	0	1	7.00527
Chlorophyceae	Sphaeropleales	Willea	Willea apiculata	colony (4 cells)	4x5-6x6-8µm	443	0	0	0	0	0	1	5.9582
Chlorophyceae	Sphaeropleales	Willea	Willea rectangularis	cell (4 cells)	4x4-5x5-7µm	254	0	0	0	0	0	1	4.94985
Chlorophyceae	Tetrasporales	Sphaerocystis	Sphaerocystis schroeteri	cell	5-6µm	87.1	0	0	0	0	0	1	5.49971
Chlorophyceae	Tetrasporales	Sphaerocystis	Sphaerocystis schroeteri	cell	9-10µm	449	0	0	0	0	0	1	9.50056
Chlorophyceae	Tetrasporales	Sphaerocystis	Sphaerocystis schroeteri	coenobium (8 cells)	8*6,2µm	998	0	0	0	0	0	1	6.19937
Chlorophyceae	Volvocales	Chlorogonium	Chlorogonium minimum	cell	30x4µm	126	0	0	1	0	0	2	6.22
Chlorophyceae	Volvocales	Chlorogonium	Chlorogonium minimum	cell	3-4x25-30µm	89.8	0	0	1	0	0	2	5.55596
Chlorophyceae	Volvocales	Chlorogonium	Chlorogonium minimum	cell	3x55-60µm	137	0	0	1	0	0	2	6.39598
Chlorophyceae	Volvocales	Chloromonas	Chloromonas spp.	cell	5,4x3,6µm	37	0	0	1	0	0	1	4.13429
Chlorophyceae	Volvocales	Spermatozopsis	Spermatozopsis exsultans	cell	2-4x7-9	18.85	0	0	1	0	0	1	3.30195
Chlorophyceae			Chlorophyceae	cell	4-6	65.45	0	0	1	0	0	1	5
Chlorophyceae			Chlorophyceae	cell	6-8	179.59	0	0	1	0	0	1	6.99994
Chlorophyceae			Chlorophyceae	cell	12µm	904	0	0	1	0	0	2	11.9966
Chlorophyceae			Chlorophyceae	cell	12x6µm	226	0	0	1	0	0	2	7.55736
Chlorophyceae			Chlorophyceae	cell	12x7µm	308	0	0	1	0	0	2	8.37884
Chlorophyceae			Chlorophyceae	cell	4-6x6-10	104.72	0	0	1	0	0	1	5.84804
Chlorophyceae			Chlorophyceae	cell	5x3µm	24	0	0	1	0	0	1	3.5788
Chlorophyceae			Chlorophyceae	cell	6µm	113	0	0	1	0	0	1	5.99828
Chlorophyceae			Chlorophyceae	cell	6-10x11-15	435.64	0	0	1	0	0	2	9.40538
Chlorophyceae			Chlorophyceae	cell	9µm	382	0	0	1	0	0	1	9.00233
Chlorophyceae			Chlorophyceae	coenobium (4 cells)	4*11µm	2786	0	0	1	0	0	2	10.9978
Chlorophyceae			Chlorophyceae	coenobium (4 cells)	4*4,6µm	204	0	0	1	0	0	2	4.60105
Chlorophyceae			Chlorophyceae	coenobium (4 cells)	4*7µm	718	0	0	1	0	0	2	6.99877
Chlorophyceae			Chlorophyceae	coenobium (4 cells)	4*8µm	1072	0	0	1	0	0	2	7.99918
Chlorophyceae			Chlorophyceae cf.	cell	2-4	14.14	0	0	1	0	0	1	3.0002
Chlorophyceae			Chlorophyceae cf.	cell	6-8	179.59	0	0	1	0	0	1	6.99994
Chlorophyceae			Chlorophyceae cf.	cell	16x7µm	410	0	0	1	0	0	2	9.21712
Chlorophyceae			Chlorophyceae cf.	cell	4-6x6-10	104.72	0	0	1	0	0	1	5.84804
Chlorophyceae			Chlorophyceae cf.	cell	6,8x2,4µm	20	0	0	1	0	0	1	3.36778
Chlorophyceae (PROPOSED Helcom)	Chlorococcales (PROPOSED Helcom)	Nephrodiella (PROPOSED Helcom)	Nephrodiella lunaris (PROPOSED Helcom)	cell	12x4,5µm	63.6	0	0	0	0	0	2	4.95244
Chrysophyceae	Chromulinales	Chrysococcus	Chrysococcus cordiformis	cell	8x7µm	205	0	0	1	0	0	1	7.31563
Chrysophyceae	Chromulinales	Chrysococcus	Chrysococcus ornatus	cell	15x8µm	502	0	0	1	0	0	2	9.86056
Chrysophyceae	Chromulinales	Chrysococcus	Chrysococcus spp.	cell	6-8	179.59	0	0	1	0	0	1	6.99994
Chrysophyceae	Chromulinales	Chrysococcus	Chrysococcus spp.	cell	8-12	523.6	0	0	1	0	0	1	10
Chrysophyceae	Chromulinales	Chrysococcus	Chrysococcus spp.	cell	10µm	523	0	0	1	0	0	1	9.99619
Chrysophyceae	Chromulinales	Chrysococcus	Chrysococcus spp.	cell	3,5µm	22	0	0	1	0	0	1	3.47649
Chrysophyceae	Chromulinales	Chrysococcus	Chrysococcus spp.	cell	6µm	113	0	0	1	0	0	1	5.99828
Chrysophyceae	Chromulinales	Chrysococcus	Chrysococcus spp. cf.	cell	6-8	179.59	0	0	1	0	0	1	6.99994
Chrysophyceae	Chromulinales	Dinobryon	Dinobryon acuminatum	cell	4-5x12-16	117.29	0	0	1	1	0	2	6.07324
Chrysophyceae	Chromulinales	Dinobryon	Dinobryon balticum	cell	4-5x7-12	102	0	0	1	1	0	2	5.79696
Chrysophyceae	Chromulinales	Dinobryon	Dinobryon bavaricum	cell	12x6µm	226	0	0	1	1	0	2	7.55736
Chrysophyceae	Chromulinales	Dinobryon	Dinobryon bavaricum	cell	6x10-12µm	211	0	0	1	1	0	2	7.38632
Chrysophyceae	Chromulinales	Dinobryon	Dinobryon borgei	cell	2-3x7-8	24.54	0	0	1	0	0	2	3.60544
Chrysophyceae	Chromulinales	Dinobryon	Dinobryon borgei	cell	7,5x2µm	16	0	0	1	0	0	2	3.12637
Chrysophyceae	Chromulinales	Dinobryon	Dinobryon crenulatum	cell	16x7µm	410	0	0	1	0	0	2	9.21712
Chrysophyceae	Chromulinales	Dinobryon	Dinobryon crenulatum	cell	4-6x6-8	91.63	0	0	1	0	0	2	5.59345
Chrysophyceae	Chromulinales	Dinobryon	Dinobryon cylindricum	cell	4-6x7-9	137.93	0	0	1	1	0	2	6.41042
Chrysophyceae	Chromulinales	Dinobryon	Dinobryon cylindricum	cell	5-7x11-13	226.2	0	0	1	1	0	2	7.55959
Chrysophyceae	Chromulinales	Dinobryon	Dinobryon cylindricum cf.	cell	4-6x7-9	137.93	0	0	1	1	0	2	6.41042
Chrysophyceae	Chromulinales	Dinobryon	Dinobryon cylindricum cf.	cell	5-7x11-13	226.2	0	0	1	1	0	2	7.55959
Chrysophyceae	Chromulinales	Dinobryon	Dinobryon divergens	cell	10x5,4µm	153	0	0	1	1	0	2	6.63587
Chrysophyceae	Chromulinales	Dinobryon	Dinobryon divergens	cell	3-5x6-8	58.64	0	0	1	1	0	2	4.8202
Chrysophyceae	Chromulinales	Dinobryon	Dinobryon divergens	cell	6-8x13-15	359.19	0	0	1	1	0	2	8.81946
Chrysophyceae	Chromulinales	Dinobryon	Dinobryon divergens cf.	cell	3-5x6-8	58.64	0	0	1	1	0	2	4.8202
Chrysophyceae	Chromulinales	Dinobryon	Dinobryon divergens cf.	cell	6-8x13-15	359.19	0	0	1	1	0	2	8.81946
Chrysophyceae	Chromulinales	Dinobryon	Dinobryon faculiferum	cell	2-4x6-8	32.99	0	0	1	1	0	1	3.97919
Chrysophyceae	Chromulinales	Dinobryon	Dinobryon faculiferum	cell	4-6x6-8	91.63	0	0	1	1	0	1	5.59345
Chrysophyceae	Chromulinales	Dinobryon	Dinobryon faculiferum cf.	cell	2-4x6-8	32.99	0	0	1	1	0	1	3.97919
Chrysophyceae	Chromulinales	Dinobryon	Dinobryon faculiferum cf.	cell	2-4x6-8	32.99	0	0	1	1	0	1	3.97919
Chrysophyceae	Chromulinales	Dinobryon	Dinobryon faculiferum cf.	cell	4-6x6-8	91.63	0	0	1	1	0	1	5.59345
Chrysophyceae	Chromulinales	Dinobryon	Dinobryon spp.	cell	10x3µm	47	0	0	1	1	0	2	4.47747
Chrysophyceae	Chromulinales	Dinobryon	Dinobryon spp.	cell	12x5,6µm	197	0	0	1	1	0	2	7.2192
Chrysophyceae	Chromulinales	Dinobryon	Dinobryon spp.	cell	2-4x3-5	18.85	0	0	1	1	0	2	3.30195
Chrysophyceae	Chromulinales	Dinobryon	Dinobryon spp.	cell	2-4x8-10	42.41	0	0	1	1	0	2	4.3267
Chrysophyceae	Chromulinales	Dinobryon	Dinobryon spp.	cell	3-5x4-6	41.89	0	0	1	1	0	2	4.30894
Chrysophyceae	Chromulinales	Dinobryon	Dinobryon spp. cf.	cell	10x3µm	47	0	0	1	1	0	2	4.47747
Chrysophyceae	Chromulinales	Dinobryon	Dinobryon spp. cf.	cell	2-4x8-10	42.41	0	0	1	1	0	2	4.3267
Chrysophyceae	Chromulinales	Dinobryon	Dinobryon suecicum	cell	12x3µm	57	0	0	1	0	0	2	4.77484
Chrysophyceae	Chromulinales	Dinobryon	Dinobryon suecicum	cell	3-5x7-9	67.02	0	0	1	0	0	2	5.03967
Chrysophyceae	Chromulinales	Dinobryon	Dinobryon suecicum var. longispinum	cell	12x3µm	57	0	0	1	0	0	2	4.77484
Chrysophyceae	Chromulinales	Kephyrion	Kephyrion boreale	cell	4x9x11µm	207	0	0	1	0	0	2	7.33934
Chrysophyceae	Chromulinales	Kephyrion	Kephyrion cupuliforme	cell	9x8µm	301	0	0	1	0	0	1	8.31488
Chrysophyceae	Chromulinales	Kephyrion	Kephyrion littorale cf.	cell	6,5x5µm	85	0	0	1	0	0	1	5.45515
Chrysophyceae	Chromulinales	Kephyrion	Kephyrion ovale	cell	5x4µm	42	0	0	1	0	0	1	4.31271
Chrysophyceae	Chromulinales	Kephyrion	Kephyrion skujae cf.	cell	3x5µm	39	0	0	1	0	0	1	4.20748
Chrysophyceae	Chromulinales	Kephyrion	Kephyrion spirale	cell	7x3µm	33	0	0	1	0	0	1	3.97959
Chrysophyceae	Chromulinales	Kephyrion	Kephyrion spp.	cell	4-6x4-6µm	65.4	0	0	1	1	0	1	4.99873
Chrysophyceae	Chromulinales	Kephyrion	Kephyrion spp. cf.	cell	4-6x4-6µm	65.4	0	0	1	1	0	1	4.99873
Chrysophyceae	Chromulinales	Ollicola	Ollicola vangoorii	cell	2-3mm	6	0	0	1	0	0	1	2.2545
Chrysophyceae	Chromulinales	Pseudokephyrion	Pseudokephyrion spp.	cell	3-4x3-5	25.66	0	0	1	0	0	1	3.65948
Chrysophyceae	Chromulinales	Pseudokephyrion	Pseudokephyrion spp.	cell	4-6x6-8	91.63	0	0	1	0	0	1	5.59345
Chrysophyceae	Chromulinales	Pseudokephyrion	Pseudokephyrion tatricum cf.	cell	6x3µm	28	0	0	1	0	0	1	3.7675
Chrysophyceae	Ochromonadales	Bitrichia	Bitrichia chodatii	cell	12x6µm	226	0	0	1	0	0	2	7.55736
Chrysophyceae	Ochromonadales	Chromulina	Chromulina spp.	cell	3x2µm	6	0	0	1	0	0	1	2.2545
Chrysophyceae	Ochromonadales	Chrysamoeba	Chrysamoeba spp.	cell	9µm	382	0	0	1	0	0	1	9.00233
Chrysophyceae	Ochromonadales	Chrysidiastrum	Chrysidiastrum catenatum	cell	12x9µm	509	0	0	1	0	0	2	9.90618
Chrysophyceae	Ochromonadales	Chrysidiastrum	Chrysidiastrum catenatum	cell	17x12µm	1281	0	0	1	0	0	2	13.4746
Chrysophyceae	Ochromonadales	Chrysolykos	Chrysolykos planctonicus	cell	8x5µm	105	0	0	1	0	0	1	5.85325
Chrysophyceae	Ochromonadales	Chrysolykos	Chrysolykos spp.	cell	6x3µm	28	0	0	1	0	0	1	3.7675
Chrysophyceae	Ochromonadales	Chrysosphaerella	Chrysosphaerella spp.	cell	14x10µm	733	0	0	1	0	0	2	11.1867
Chrysophyceae	Ochromonadales	Epipyxis	Epipyxis spp. cf.	cell	7x4µm	59	0	0	1	0	0	1	4.83004
Chrysophyceae	Ochromonadales	Monochrysis	Monochrysis spp. cf.	cell	3,5x2µm	7	0	0	1	0	0	1	2.37338
Chrysophyceae	Ochromonadales	Ochromonas	Ochromonas spp.	cell	3-5x6-8	37.7	0	0	1	1	0	1	4.1602
Chrysophyceae	Ochromonadales	Ochromonas	Ochromonas spp.	cell	9µm	382	0	0	1	1	0	1	9.00233
Chrysophyceae	Ochromonadales	Ochromonas	Ochromonas spp.	cell	9x4µm	75	0	0	1	1	0	1	5.23224
Chrysophyceae	Ochromonadales	Phaeaster	Phaeaster aphanaster	cell	7x6x4µm	88	0	0	1	0	0	1	5.51859
Chrysophyceae	Ochromonadales	Uroglena	Uroglena spp.	cell	3-5µm	33	0	0	1	0	0	2	3.97959
Chrysophyceae	Ochromonadales	Uroglena	Uroglena spp.	cell	3-5µm	33	0	0	1	0	0	2	3.97959
Chrysophyceae	Ochromonadales	Uroglena	Uroglena spp.	cell	5-7µm	113.1	0	0	1	0	0	2	6.00005
Chrysophyceae	Ochromonadales	Uroglena	Uroglena spp.	cell	8x5µm	105	0	0	1	0	0	2	5.85325
Chrysophyceae	Ochromonadales	Uroglenopsis	Uroglenopsis americana	cell	4-6x8-10	68.33	0	0	1	0	0	2	5.07229
Chrysophyceae	Ochromonadales	Uroglenopsis	Uroglenopsis spp.	cell	3-5	33.51	0	0	1	0	0	2	3.99999
Chrysophyceae	Ochromonadales		Ochromonadales	cell	3,8x2,5µm	12	0	0	1	1	0	1	2.8405
Chrysophyceae	Ochromonadales		Ochromonadales	cell	3-5x4-6	41.89	0	0	1	1	0	1	4.30894
Chrysophyceae	Ochromonadales		Ochromonadales	cell	7-9x9-11	335.1	0	0	1	1	0	1	8.61771
Chrysophyceae	Ochromonadales		Ochromonadales cf.	cell	3-5x4-6	41.89	0	0	1	1	0	1	4.30894
Chrysophyceae	Pedinellales	Apedinella	Apedinella radians	cell	4-6	65.45	0	0	1	0	0	1	5
Chrysophyceae	Pedinellales	Apedinella	Apedinella radians	cell	10-11µm	606	0	0	1	0	0	1	10.4992
Chrysophyceae	Pedinellales	Apedinella	Apedinella radians	cell	7-8µm	221	0	0	1	0	0	1	7.50121
Chrysophyceae	Pedinellales	Apedinella	Apedinella radians	cell	8-9µm	321	0	0	1	0	0	1	8.49511
Chrysophyceae	Pedinellales	Apedinella	Apedinella radians	cell	9-10µm	449	0	0	1	0	0	1	9.50056
Chrysophyceae	Pedinellales	Apedinella	Apedinella radians cf.	cell	4-6	65.45	0	0	1	0	0	1	5
Chrysophyceae	Pedinellales	Apedinella	Apedinella spp.	cell	8x9x8µm	301	0	0	1	0	0	1	8.31488
Chrysophyceae	Pedinellales	Apedinella	Apedinella spp. cf.	cell	8x9x8µm	301	0	0	1	0	0	1	8.31488
Chrysophyceae	Pedinellales	Pseudopedinella	Pseudopedinella elastica	cell	11-13	904.78	0	0	1	0	0	2	12
Chrysophyceae	Pedinellales	Pseudopedinella	Pseudopedinella elastica	cell	9-11	523	0	0	1	0	0	1	9.99619
Chrysophyceae	Pedinellales	Pseudopedinella	Pseudopedinella elastica	cell	9-11	523.6	0	0	1	0	0	1	10
Chrysophyceae	Pedinellales	Pseudopedinella	Pseudopedinella pyriformis	cell	5-7	113.1	0	0	1	0	0	1	6.00005
Chrysophyceae	Pedinellales	Pseudopedinella	Pseudopedinella pyriformis	cell	7-9	268.08	0	0	1	0	0	1	7.99997
Chrysophyceae	Pedinellales	Pseudopedinella	Pseudopedinella pyriformis cf.	cell	5-7	113.1	0	0	1	0	0	1	6.00005
Chrysophyceae	Pedinellales	Pseudopedinella	Pseudopedinella spp.	cell	2	4.19	0	0	1	0	0	1	2.00019
Chrysophyceae	Pedinellales	Pseudopedinella	Pseudopedinella spp.	cell	11-13	904.78	0	0	1	0	0	2	12
Chrysophyceae	Pedinellales	Pseudopedinella	Pseudopedinella spp.	cell	3-5	33.5	0	0	1	0	0	1	3.99959
Chrysophyceae	Pedinellales	Pseudopedinella	Pseudopedinella spp.	cell	5-7	113.1	0	0	1	0	0	1	6.00005
Chrysophyceae	Pedinellales	Pseudopedinella	Pseudopedinella spp.	cell	7-9	268.08	0	0	1	0	0	1	7.99997
Chrysophyceae	Pedinellales	Pseudopedinella	Pseudopedinella spp.	cell	9-11	523.6	0	0	1	0	0	1	10
Chrysophyceae	Pedinellales	Pseudopedinella	Pseudopedinella spp.	cell	5µm	65	0	0	1	0	0	1	4.98852
Chrysophyceae	Pedinellales	Pseudopedinella	Pseudopedinella thomsenii	cell	3µm	14.14	0	0	1	0	0	1	3.0002
Chrysophyceae	Pedinellales	Pseudopedinella	Pseudopedinella thomsenii	cell	4µm	33.5	0	0	1	0	0	1	3.99959
Chrysophyceae	Pedinellales	Pseudopedinella	Pseudopedinella thomsenii	cell	5µm	65.4	0	0	1	0	0	1	4.99873
Chrysophyceae	Pedinellales	Pseudopedinella	Pseudopedinella thomsenii	cell	6µm	113	0	0	1	0	0	1	5.99828
Chrysophyceae	Stichogloeales	Stichogloea	Stichogloea spp.	cell	8x6µm	151	0	0	1	0	0	1	6.60682
Chrysophyceae			Chrysophyceae	cell	9-11	523.6	0	0	1	1	0	1	10
Chrysophyceae			Chrysophyceae	cell	4µm	33	0	0	1	1	0	1	3.97959
Chrysophyceae			Chrysophyceae	cell	7µm	180	0	0	1	1	0	1	7.00527
Conjugatophyceae	Desmidiales	Closterium	Closterium aciculare	cell	5-6x350-400µm	3120	0	0	0	0	0	2	18.1295
Conjugatophyceae	Desmidiales	Closterium	Closterium aciculare	cell	6x500-550µm	5010	0	0	0	0	0	2	21.2298
Conjugatophyceae	Desmidiales	Closterium	Closterium aciculare	cell	6x650-700µm	6380	0	0	0	0	0	2	23.0113
Conjugatophyceae	Desmidiales	Closterium	Closterium acutum	cell	4x100-150	527.79	0	0	0	0	0	2	10.0266
Conjugatophyceae	Desmidiales	Closterium	Closterium acutum	cell	5x100-150	844.3	0	0	0	0	0	2	11.7264
Conjugatophyceae	Desmidiales	Closterium	Closterium acutum	cell	6x100-150	1244.07	0	0	0	0	0	2	13.3439
Conjugatophyceae	Desmidiales	Closterium	Closterium acutum var. acutum	cell	4x100-150µm	528	0	0	0	0	0	2	10.0279
Conjugatophyceae	Desmidiales	Closterium	Closterium acutum var. acutum	cell	5x100-150µm	844	0	0	0	0	0	2	11.725
Conjugatophyceae	Desmidiales	Closterium	Closterium acutum var. acutum	cell	6x100-150µm	1240	0	0	0	0	0	2	13.3293
Conjugatophyceae	Desmidiales	Closterium	Closterium acutum var. acutum cf.	cell	4x100-150µm	528	0	0	0	0	0	2	10.0279
Conjugatophyceae	Desmidiales	Closterium	Closterium acutum var. variabile	cell	4x80-100µm	377	0	0	0	0	0	2	8.96288
Conjugatophyceae	Desmidiales	Closterium	Closterium acutum var. variabile	cell	5x120-180µm	981	0	0	0	0	0	2	12.3279
Conjugatophyceae	Desmidiales	Closterium	Closterium acutum var. variabile	cell	90x4µm	377	0	0	0	0	0	2	8.96288
Conjugatophyceae	Desmidiales	Closterium	Closterium gracile	cell	190x6µm	1790	0	0	0	0	0	2	15.0644
Conjugatophyceae	Desmidiales	Closterium	Closterium gracile	cell	5x150-200µm	1190	0	0	0	0	0	2	13.1477
Conjugatophyceae	Desmidiales	Closterium	Closterium gracile cf.	cell	5x150-200µm	1190	0	0	0	0	0	2	13.1477
Conjugatophyceae	Desmidiales	Closterium	Closterium gracile var. elongatum	cell	415x4,5µm	2199	0	0	0	0	0	2	16.134
Conjugatophyceae	Desmidiales	Closterium	Closterium jenneri cf.	cell	135x12µm	5087	0	0	0	0	0	2	21.338
Conjugatophyceae	Desmidiales	Closterium	Closterium kuetzingii	cell	16-23x370-450	40815.3	0	0	0	0	0	2	42.7177
Conjugatophyceae	Desmidiales	Closterium	Closterium kuetzingii	cell	16-23x370-450	40815.3	0	0	0	0	0	2	42.7177
Conjugatophyceae	Desmidiales	Closterium	Closterium kuetzingii	cell	500x20µm	52333	0	0	0	0	0	2	46.4079
Conjugatophyceae	Desmidiales	Closterium	Closterium parvulum	cell	10-12x90-110µm	3170	0	0	0	0	0	2	18.2258
Conjugatophyceae	Desmidiales	Closterium	Closterium pronum	cell	221x7µm	2834	0	0	0	0	0	2	17.5577
Conjugatophyceae	Desmidiales	Closterium	Closterium spp.	cell	10-11x150-250µm	5230	0	0	0	0	0	2	21.5361
Conjugatophyceae	Desmidiales	Closterium	Closterium spp.	cell	130x17µm	9831	0	0	0	0	0	2	26.5787
Conjugatophyceae	Desmidiales	Closterium	Closterium spp.	cell	200x4µm	837	0	0	0	0	0	2	11.6925
Conjugatophyceae	Desmidiales	Closterium	Closterium spp.	cell	280x4µm	1172	0	0	0	0	0	2	13.0811
Conjugatophyceae	Desmidiales	Closterium	Closterium spp.	cell	30x150-200µm	40000	0	0	0	0	0	2	42.4314
Conjugatophyceae	Desmidiales	Closterium	Closterium spp.	cell	350x4µm	1465	0	0	0	0	0	2	14.0911
Conjugatophyceae	Desmidiales	Closterium	Closterium spp.	cell	5-10x100-150µm	1603.53	0	0	0	0	0	2	14.522
Conjugatophyceae	Desmidiales	Closterium	Closterium spp.	cell	70x8µm	1172	0	0	0	0	0	2	13.0811
Conjugatophyceae	Desmidiales	Closterium	Closterium strigosum	cell	10-12x200-250µm	7550	0	0	0	0	0	2	24.3397
Conjugatophyceae	Desmidiales	Cosmarium	Cosmarium spp.	cell	15x25x18µm	7065	0	0	0	0	0	2	23.807
Conjugatophyceae	Desmidiales	Cosmarium	Cosmarium spp.	cell	16x14x8µm	938	0	0	0	0	0	2	12.1451
Conjugatophyceae	Desmidiales	Cosmarium	Cosmarium spp.	cell	20µm	1100	0	0	0	0	0	2	12.8075
Conjugatophyceae	Desmidiales	Cosmarium	Cosmarium spp.	cell	30x45x23µm	32499	0	0	0	0	0	2	39.5935
Conjugatophyceae	Desmidiales	Cosmarium	Cosmarium spp.	cell	35µm	8240	0	0	0	0	0	2	25.0597
Conjugatophyceae	Desmidiales	Cosmarium	Cosmarium spp.	cell	70µm	27500	0	0	0	0	0	2	37.4494
Conjugatophyceae	Desmidiales	Cosmarium	Cosmarium spp.	cell	70µm	27500	0	0	0	0	0	2	37.4494
Conjugatophyceae	Desmidiales	Spondylosium	Spondylosium planum	cell	10x18x8µm	1507	0	0	0	0	0	2	14.2245
Conjugatophyceae	Desmidiales	Staurastrum	Staurastrum spp.	cell	14x10	2504.06	0	0	0	0	0	2	16.848
Conjugatophyceae	Desmidiales	Staurastrum	Staurastrum spp.	cell	18x14x1,8µm	921	0	0	0	0	0	2	12.0713
Conjugatophyceae	Desmidiales	Staurastrum	Staurastrum spp.	cell	30x20x3µm	3157	0	0	0	0	0	2	18.2009
Conjugatophyceae	Desmidiales	Staurodesmus	Staurodesmus spp.	cell	16-27x10-20	7759.75	0	0	0	0	0	2	24.5631
Conjugatophyceae	Desmidiales	Staurodesmus	Staurodesmus triangularis cf.	cell	20x17	8687.57	0	0	0	0	0	2	25.5055
Cryptophyceae	Cryptomonadales	Cryptomonas	Cryptomonas curvata	cell	15-16x27-33	3267.26	0	0	1	0	0	2	18.4103
Cryptophyceae	Cryptomonadales	Cryptomonas	Cryptomonas curvata	cell	17-18x34-40	5928.2	0	0	1	0	0	2	22.4547
Cryptophyceae	Cryptomonadales	Cryptomonas	Cryptomonas curvata cf.	cell	13-15x22-26	1935.23	0	0	1	0	0	2	15.4613
Cryptophyceae	Cryptomonadales	Cryptomonas	Cryptomonas ovata	cell	20-26µm	1370	0	0	1	0	0	2	13.7797
Cryptophyceae	Cryptomonadales	Cryptomonas	Cryptomonas spp.	cell	10-13x20-26	1274.13	0	0	1	0	0	2	13.4505
Cryptophyceae	Cryptomonadales	Cryptomonas	Cryptomonas spp.	cell	10-15x18-22	1172.47	0	0	1	0	0	2	13.0828
Cryptophyceae	Cryptomonadales	Cryptomonas	Cryptomonas spp.	cell	13-14x26-30	2137.54	0	0	1	0	0	2	15.9823
Cryptophyceae	Cryptomonadales	Cryptomonas	Cryptomonas spp.	cell	15-18x30-35	3706.3	0	0	1	0	0	2	19.2006
Cryptophyceae	Cryptomonadales	Cryptomonas	Cryptomonas spp.	cell	18x10x8µm	754	0	0	1	0	0	2	11.2925
Cryptophyceae	Cryptomonadales	Cryptomonas	Cryptomonas spp.	cell	20-25x30-35	5747.43	0	0	1	0	0	2	22.2241
Cryptophyceae	Cryptomonadales	Cryptomonas	Cryptomonas spp.	cell	26x13x10µm	1769	0	0	1	0	0	2	15.0052
Cryptophyceae	Cryptomonadales	Cryptomonas	Cryptomonas spp.	cell	28x14x11µm	2257	0	0	1	0	0	2	16.2746
Cryptophyceae	Cryptomonadales	Cryptomonas	Cryptomonas spp.	cell	38x16x13µm	4136	0	0	1	0	0	2	19.9156
Cryptophyceae	Cryptomonadales	Cryptomonas	Cryptomonas spp.	cell	4-5x8-12	64.94	0	0	1	0	0	1	4.98698
Cryptophyceae	Cryptomonadales	Cryptomonas	Cryptomonas spp.	cell	6x12-17	169.65	0	0	1	0	0	2	6.86834
Cryptophyceae	Cryptomonadales	Cryptomonas	Cryptomonas spp.	cell	6x17-22	216.77	0	0	1	0	0	2	7.45304
Cryptophyceae	Cryptomonadales	Cryptomonas	Cryptomonas spp.	cell	7-8x16-18	400.55	0	0	1	0	0	2	9.14575
Cryptophyceae	Cryptomonadales	Cryptomonas	Cryptomonas spp. cf.	cell	10-13x20-26	1274.13	0	0	1	0	0	2	13.4505
Cryptophyceae	Cryptomonadales	Cryptomonas	Cryptomonas spp. cf.	cell	10-15x18-22	1172.47	0	0	1	0	0	2	13.0828
Cryptophyceae	Cryptomonadales	Cryptomonas	Cryptomonas spp. cf.	cell	13-14x26-30	2137.54	0	0	1	0	0	2	15.9823
Cryptophyceae	Cryptomonadales	Cryptomonas	Cryptomonas spp. cf.	cell	15-18x30-35	3706.3	0	0	1	0	0	2	19.2006
Cryptophyceae	Cryptomonadales	Cryptomonas	Cryptomonas spp. cf.	cell	7-8x16-18	400.55	0	0	1	0	0	2	9.14575
Cryptophyceae	Cryptomonadales	Rhodomonas	Rhodomonas lacustris	cell	10x6µm	122	0	0	1	0	0	1	6.15347
Cryptophyceae	Cryptomonadales	Rhodomonas	Rhodomonas lacustris	cell	14x6,7µm	204	0	0	1	0	0	2	7.30372
Cryptophyceae	Cryptomonadales	Rhodomonas	Rhodomonas lacustris	cell	8x5,4µm	82	0	0	1	0	0	1	5.3902
Cryptophyceae	Cryptomonadales	Rhodomonas	Rhodomonas lacustris	cell	9x3,6µm	37	0	0	1	0	0	1	4.13429
Cryptophyceae	Cryptomonadales	Rhodomonas	Rhodomonas lens cf.	cell	12x7µm	199	0	0	1	0	0	2	7.24355
Cryptophyceae	Cryptomonadales		Cryptomonadales	cell	10-13x20-26	1274.13	0	0	1	0	0	2	13.4505
Cryptophyceae	Cryptomonadales		Cryptomonadales	cell	10x15	523.6	0	0	1	0	0	1	10
Cryptophyceae	Cryptomonadales		Cryptomonadales	cell	12x6x4µm	151	0	0	1	0	0	2	6.60682
Cryptophyceae	Cryptomonadales		Cryptomonadales	cell	13-14x26-30	2137.54	0	0	1	0	0	2	15.9823
Cryptophyceae	Cryptomonadales		Cryptomonadales	cell	13x7x5,5µm	262	0	0	1	0	0	2	7.93903
Cryptophyceae	Cryptomonadales		Cryptomonadales	cell	15x8x6µm	377	0	0	1	0	0	2	8.96288
Cryptophyceae	Cryptomonadales		Cryptomonadales	cell	20x10x6µm	628	0	0	1	0	0	2	10.6248
Cryptophyceae	Cryptomonadales		Cryptomonadales	cell	2x3	4.19	0	0	1	0	0	1	2.00019
Cryptophyceae	Cryptomonadales		Cryptomonadales	cell	3.5x6	24.85	0	0	1	0	0	1	3.62056
Cryptophyceae	Cryptomonadales		Cryptomonadales	cell	30x15x8µm	1884	0	0	1	0	0	2	15.3236
Cryptophyceae	Cryptomonadales		Cryptomonadales	cell	4.5x8	54.34	0	0	1	0	0	1	4.69938
Cryptophyceae	Cryptomonadales		Cryptomonadales	cell	5x10	81.8	0	0	1	0	0	1	5.38582
Cryptophyceae	Cryptomonadales		Cryptomonadales	cell	7x10-12	186.01	0	0	1	0	0	1	7.08238
Cryptophyceae	Pyrenomonadales	Hemiselmis	Hemiselmis spp.	cell	3x4-6	15.32	0	0	1	0	0	1	3.08144
Cryptophyceae	Pyrenomonadales	Plagioselmis	Plagioselmis prolonga	cell	3-4x5-7	24.85	0	0	1	0	0	1	3.62056
Cryptophyceae	Pyrenomonadales	Plagioselmis	Plagioselmis prolonga	cell	4-5x7-9	54.34	0	0	1	0	0	1	4.69938
Cryptophyceae	Pyrenomonadales	Plagioselmis	Plagioselmis prolonga	cell	5-7x7-9	103.67	0	0	1	0	0	1	5.82843
Cryptophyceae	Pyrenomonadales	Plagioselmis	Plagioselmis spp.	cell	3-4x5-7	24.85	0	0	1	0	0	1	3.62056
Cryptophyceae	Pyrenomonadales	Plagioselmis	Plagioselmis spp.	cell	4-5x7-9	54.34	0	0	1	0	0	1	4.69938
Cryptophyceae	Pyrenomonadales	Plagioselmis	Plagioselmis spp.	cell	5-7x7-9	103.67	0	0	1	0	0	1	5.82843
Cryptophyceae	Pyrenomonadales	Plagioselmis	Plagioselmis spp.	cell	5-7x7-9	103.67	0	0	1	0	0	1	5.82843
Cryptophyceae	Pyrenomonadales	Rhodomonas	Rhodomonas baltica	cell	12x30	1357.17	0	0	1	0	0	2	13.7366
Cryptophyceae	Pyrenomonadales	Teleaulax	Teleaulax acuta	cell	5-6x12-15	124.73	0	0	1	0	0	2	6.19904
Cryptophyceae	Pyrenomonadales	Teleaulax	Teleaulax acuta	cell	6-7x13-16	190.8	0	0	1	0	0	2	7.14266
Cryptophyceae	Pyrenomonadales	Teleaulax	Teleaulax acuta	cell	7-8x15-18	305.57	0	0	1	0	0	2	8.35675
Cryptophyceae	Pyrenomonadales	Teleaulax	Teleaulax amphioxeia	cell	4-5x8-10	59.64	0	0	1	0	0	1	4.84745
Cryptophyceae	Pyrenomonadales	Teleaulax	Teleaulax amphioxeia	cell	5-6x10-12	108.89	0	0	1	0	0	1	5.92466
Cryptophyceae	Pyrenomonadales	Teleaulax	Teleaulax amphioxeia	cell	6-8x12-16	224.49	0	0	1	0	0	2	7.54049
Cryptophyceae	Pyrenomonadales	Teleaulax	Teleaulax spp.	cell	4-5x8-11	59.64	0	0	1	0	0	1	4.84745
Cryptophyceae	Pyrenomonadales	Teleaulax	Teleaulax spp.	cell	5-6x11-15	124.73	0	0	1	0	0	2	6.19904
Cryptophyceae	Pyrenomonadales	Teleaulax	Teleaulax spp.	cell	6-7x13-16	190.8	0	0	1	0	0	2	7.14266
Cryptophyceae	Pyrenomonadales	Teleaulax	Teleaulax spp.	cell	6-8x15-19	305.57	0	0	1	0	0	2	8.35675
Cryptophyceae	Pyrenomonadales	Teleaulax	Teleaulax spp. cf.	cell	6-7x13-16	190.8	0	0	1	0	0	2	7.14266
Cryptophyceae			Cryptophyceae	cell	2x3	4.19	0	0	1	0	0	1	2.00019
Cryptophyceae			Cryptophyceae	cell	3.5x6	24.85	0	0	1	0	0	1	3.62056
Cyanophyceae	Chroococcales	Aphanothece	Aphanothece paralleliformis	colony (100 cells)	100*2,5x1,2µm	188	0	0	0	0	0	2	1.53127
Cyanophyceae	Chroococcales	Aphanothece	Aphanothece paralleliformis	colony (20 cells)	20x1.5-2x0.8-1µm	22.9	0	0	0	0	0	2	1.29798
Cyanophyceae	Chroococcales	Aphanothece	Aphanothece spp.	colony (100 cells)	100x1-2µm	105	0	0	0	0	0	2	1.26104
Cyanophyceae	Chroococcales	Aphanothece	Aphanothece spp.	colony (100 cells)	100x2-4µm	628	0	0	0	0	0	2	2.28904
Cyanophyceae	Chroococcales	Aphanothece	Aphanothece spp.	colony (20 cells)	20x1-2µm	20.9	0	0	0	0	0	2	1.25904
Cyanophyceae	Chroococcales	Aphanothece	Aphanothece spp.	colony (20 cells)	20x2-4µm	126	0	0	0	0	0	2	2.29147
Cyanophyceae	Chroococcales	Aphanothece	Aphanothece spp.	colony (200 cells)	200*3,5x1µm	366	0	0	0	0	0	2	1.51758
Cyanophyceae	Chroococcales	Aphanothece	Aphanothece spp.	colony (200 cells)	200x1-2µm	209	0	0	0	0	0	2	1.25904
Cyanophyceae	Chroococcales	Aphanothece	Aphanothece spp.	colony (200 cells)	200x2-4µm	1260	0	0	0	0	0	2	2.29147
Cyanophyceae	Chroococcales	Aphanothece	Aphanothece spp.	colony (360 cells)	360*1,5x1µm	283	0	0	0	0	0	2	1.14506
Cyanophyceae	Chroococcales	Aphanothece	Aphanothece spp.	colony (50 cells)	50x1-2µm	52.3	0	0	0	0	0	2	1.25944
Cyanophyceae	Chroococcales	Aphanothece	Aphanothece spp.	colony (50 cells)	50x2-4µm	314	0	0	0	0	0	2	2.28904
Cyanophyceae	Chroococcales	Chroococcus	Chroococcus minutus	cell	4-10µm	113	0	0	0	0	0	2	5.99828
Cyanophyceae	Chroococcales	Chroococcus	Chroococcus spp.	cell	2-4µm	14.1	0	0	0	0	0	2	2.99737
Cyanophyceae	Chroococcales	Chroococcus	Chroococcus spp.	cell	4-6µm	65.4	0	0	0	0	0	2	4.99873
Cyanophyceae	Chroococcales	Chroococcus	Chroococcus spp.	cell	6-8µm	180	0	0	0	0	0	2	7.00527
Cyanophyceae	Chroococcales	Chroococcus	Chroococcus spp.	cell	8-10µm	382	0	0	0	0	0	2	9.00233
Cyanophyceae	Chroococcales	Limnococcus	Limnococcus limneticus	cell	8-12µm	523	0	0	0	0	0	1	9.99619
Cyanophyceae	Chroococcales	Microcystis	Microcystis aeruginosa	colony (50 cells)	50x4-6µm	3270	0	1	0	0	2	2	4.99873
Cyanophyceae	Chroococcales	Microcystis	Microcystis botrys	colony (100 cells)	100*5,5µm	8707	0	1	0	0	0	2	5.49908
Cyanophyceae	Chroococcales	Microcystis	Microcystis spp.	cell	3µm	14	0	1	0	0	2	2	2.99027
Cyanophyceae	Chroococcales	Microcystis	Microcystis spp.	cell	3-7µm	65.4	0	1	0	0	2	2	4.99873
Cyanophyceae	Chroococcales	Microcystis	Microcystis spp.	colony (100 cells)	100x1-3µm	419	0	1	0	0	2	2	2.00019
Cyanophyceae	Chroococcales	Microcystis	Microcystis spp.	colony (20 cells)	20x1-3µm	83.7	0	1	0	0	2	2	1.9994
Cyanophyceae	Chroococcales	Microcystis	Microcystis spp.	colony (20 cells)	20x3-7µm	1310	0	1	0	0	2	2	5.00128
Cyanophyceae	Chroococcales	Microcystis	Microcystis spp.	colony (50 cells)	50x1-3µm	209	0	1	0	0	2	2	1.9986
Cyanophyceae	Chroococcales	Microcystis	Microcystis viridis	colony (100 cells)	100x3.5-7µm	6540	0	1	0	0	2	2	4.99873
Cyanophyceae	Chroococcales	Radiocystis	Radiocystis geminata	colony (20 cells)	20x3x4µm	377	0	0	0	0	0	2	3.30195
Cyanophyceae	Chroococcales		Chroococcales	cell	< 2µm	1.05	0	0	0	0	0	2	1.26104
Cyanophyceae	Chroococcales		Chroococcales	cell	< 2µm	1.77	0	0	0	0	0	2	1.50081
Cyanophyceae	Chroococcales		Chroococcales	cell	1,8x1µm	1	0	0	0	0	0	2	1.2407
Cyanophyceae	Chroococcales		Chroococcales	cell	2µm	4	0	0	0	0	0	2	1.96949
Cyanophyceae	Chroococcales		Chroococcales	cell	2-3µm	8.18	0	0	0	0	0	2	2.49987
Cyanophyceae	Chroococcales		Chroococcales	cell	3,5x1,8µm	6	0	0	0	0	0	2	2.2545
Cyanophyceae	Chroococcales		Chroococcales	colony (10 cells)	10*1,8x1µm	9	0	0	0	0	0	2	1.19788
Cyanophyceae	Chroococcales		Chroococcales	colony (10 cells)	10*1µm	5	0	0	0	0	0	2	0.984745
Cyanophyceae	Chroococcales		Chroococcales	colony (10 cells)	10*2µm	42	0	0	0	0	0	2	2.00178
Cyanophyceae	Chroococcales		Chroococcales	colony (100 cells)	0.8-1.5µm	90	0	0	0	0	0	2	1.19788
Cyanophyceae	Chroococcales		Chroococcales	colony (100 cells)	100*1,8x1µm	94	0	0	0	0	0	2	1.21537
Cyanophyceae	Chroococcales		Chroococcales	colony (100 cells)	100*1µm	52	0	0	0	0	0	2	0.997704
Cyanophyceae	Chroococcales		Chroococcales	colony (100 cells)	100x< 2µm	105	0	0	0	0	0	2	1.26104
Cyanophyceae	Chroococcales		Chroococcales	colony (100 cells)	100x< 2µm	177	0	0	0	0	0	2	1.50081
Cyanophyceae	Chroococcales		Chroococcales	colony (100 cells)	100x2-3µm	818	0	0	0	0	0	2	2.49987
Cyanophyceae	Chroococcales		Chroococcales	colony (20 cells)	0.8-1.5µm	18	0	0	0	0	0	2	1.19788
Cyanophyceae	Chroococcales		Chroococcales	colony (20 cells)	20*1,8x1µm	19	0	0	0	0	0	2	1.21967
Cyanophyceae	Chroococcales		Chroococcales	colony (20 cells)	20*1µm	10	0	0	0	0	0	2	0.984745
Cyanophyceae	Chroococcales		Chroococcales	colony (20 cells)	20*2,5x1,5µm	59	0	0	0	0	0	2	1.7794
Cyanophyceae	Chroococcales		Chroococcales	colony (20 cells)	20*2µm	84	0	0	0	0	0	2	2.00178
Cyanophyceae	Chroococcales		Chroococcales	colony (20 cells)	20*3µm	283	0	0	0	0	0	2	3.00091
Cyanophyceae	Chroococcales		Chroococcales	colony (20 cells)	20x< 2µm	20.9	0	0	0	0	0	2	1.25904
Cyanophyceae	Chroococcales		Chroococcales	colony (20 cells)	20x< 2µm	35.3	0	0	0	0	0	2	1.49939
Cyanophyceae	Chroococcales		Chroococcales	colony (40 cells)	40*1µm	21	0	0	0	0	0	2	1.00089
Cyanophyceae	Chroococcales		Chroococcales	colony (50 cells)	0.8-1.5µm	45	0	0	0	0	0	2	1.19788
Cyanophyceae	Chroococcales		Chroococcales	colony (50 cells)	50*1,8x1µm	47	0	0	0	0	0	2	1.21537
Cyanophyceae	Chroococcales		Chroococcales	colony (50 cells)	50*1µm	26	0	0	0	0	0	2	0.997704
Cyanophyceae	Chroococcales		Chroococcales	colony (50 cells)	50*2,5x1,5µm	147	0	0	0	0	0	2	1.77739
Cyanophyceae	Chroococcales		Chroococcales	colony (50 cells)	50*2µm	209	0	0	0	0	0	2	1.9986
Cyanophyceae	Chroococcales		Chroococcales	colony (50 cells)	50x< 2µm	52.3	0	0	0	0	0	2	1.25944
Cyanophyceae	Chroococcales		Chroococcales	colony (50 cells)	50x< 2µm	88.3	0	0	0	0	0	2	1.49968
Cyanophyceae	Chroococcales		Chroococcales	colony (50 cells)	50x2-3µm	409	0	0	0	0	0	2	2.49987
Cyanophyceae	Chroococcales		Chroococcales	colony (500 cells)	500*1µm	262	0	0	0	0	0	2	1.00026
Cyanophyceae	Chroococcales		Chroococcales cf.	cell	< 2µm	1.05	0	0	0	0	0	2	1.26104
Cyanophyceae	Chroococcales		Chroococcales cf.	cell	< 2µm	1.77	0	0	0	0	0	2	1.50081
Cyanophyceae	Nostocales	Anabaena	Anabaena baltica	filament (33 cells)	3x100µm	471	1	1	0	0	0	2	3.00956
Cyanophyceae	Nostocales	Anabaena	Anabaena cylindrica	filament (17 cells)	4-5x100µm	1590	1	1	0	0	0	2	5.63183
Cyanophyceae	Nostocales	Anabaena	Anabaena cylindrica	filament (20 cells)	3-4x100µm	962	1	1	0	0	0	2	4.51214
Cyanophyceae	Nostocales	Anabaena	Anabaena inaequalis	filament (20 cells)	5x100µm	1310	1	1	0	0	0	2	5.00128
Cyanophyceae	Nostocales	Anabaena	Anabaena inaequalis	filament (25 cells)	4x100µm	837	1	1	0	0	0	2	3.99879
Cyanophyceae	Nostocales	Anabaena	Anabaena inaequalis cf.	filament (20 cells)	5x100µm	1310	1	1	0	0	0	2	5.00128
Cyanophyceae	Nostocales	Anabaena	Anabaena inaequalis cf.	filament (25 cells)	4x100µm	837	1	1	0	0	0	2	3.99879
Cyanophyceae	Nostocales	Anabaena	Anabaena spp.	100 µm (17 cells)	17*6µm	1922	1	1	0	0	2	2	5.99932
Cyanophyceae	Nostocales	Anabaena	Anabaena spp.	100 µm (20 cells)	20*5µm	1308	1	1	0	0	2	2	4.99873
Cyanophyceae	Nostocales	Anabaena	Anabaena spp.	100 µm (25 cells)	25*4µm	837	1	1	0	0	2	2	3.99879
Cyanophyceae	Nostocales	Anabaena	Anabaena spp.	100 µm (25 cells)	25*4x3,5µm	641	1	1	0	0	2	2	3.65853
Cyanophyceae	Nostocales	Anabaena	Anabaena spp.	cell	2-4	14.14	1	1	0	0	2	2	3.0002
Cyanophyceae	Nostocales	Anabaena	Anabaena spp.	cell	4-6	65.45	1	1	0	0	2	2	5
Cyanophyceae	Nostocales	Anabaena	Anabaena spp.	cell	6µm	113	1	1	0	0	2	2	5.99828
Cyanophyceae	Nostocales	Anabaena	Anabaena spp.	filament	4-5x100µm	1590	1	1	0	0	2	2	5.63183
Cyanophyceae	Nostocales	Anabaena	Anabaena spp.	filament (13 cells)	5-7x100µm	1880	1	1	0	0	2	2	6.51236
Cyanophyceae	Nostocales	Anabaena	Anabaena spp.	filament (17 cells)	3-4x100µm	962	1	1	0	0	2	2	4.76331
Cyanophyceae	Nostocales	Anabaena	Anabaena spp.	filament (17 cells)	4-5x100µm	1060	1	1	0	0	2	2	4.91986
Cyanophyceae	Nostocales	Anabaena	Anabaena spp.	filament (9 cells)	7-9x100µm	3350	1	1	0	0	2	2	8.92486
Cyanophyceae	Nostocales	Anabaenopsis	Anabaenopsis elenkinii	filament (13 cells)	5.8x100µm	2640	1	1	0	0	0	2	7.29268
Cyanophyceae	Nostocales	Anabaenopsis	Anabaenopsis spp.	100 µm (11 cells)	11*9x5,6µm	1625	1	1	0	0	0	2	6.55874
Cyanophyceae	Nostocales	Anabaenopsis	Anabaenopsis spp.	100 µm (16 cells)	16*6x2,5µm	471	1	1	0	0	0	2	3.8309
Cyanophyceae	Nostocales	Anabaenopsis	Anabaenopsis spp.	filament (18 cells)	5-6x100µm	1580	1	1	0	0	0	2	5.51394
Cyanophyceae	Nostocales	Anabaenopsis	Anabaenopsis spp.	filament (22 cells)	4-5x100µm	1060	1	1	0	0	0	2	4.51469
Cyanophyceae	Nostocales	Anabaenopsis	Anabaenopsis spp. cf.	filament (50 cells)	2x100µm	209	1	1	0	0	0	2	1.9986
Cyanophyceae	Nostocales	Aphanizomenon	Aphanizomenon flosaquae	filament (13 cells)	5x100µm	1960	1	1	0	0	2	2	6.60346
Cyanophyceae	Nostocales	Aphanizomenon	Aphanizomenon gracile	100 µm	100x2µm	314	1	1	0	0	0	2	3.10671
Cyanophyceae	Nostocales	Aphanizomenon	Aphanizomenon gracile	100 µm	100x3µm	707	1	1	0	0	0	2	4.29857
Cyanophyceae	Nostocales	Aphanizomenon	Aphanizomenon gracile	filament (20 cells)	2.5-3x100µm	615	1	1	0	0	0	2	3.88701
Cyanophyceae	Nostocales	Aphanizomenon	Aphanizomenon hungaricum	filament (10 cells)	6x100µm	2830	1	1	0	0	0	2	8.14572
Cyanophyceae	Nostocales	Aphanizomenon	Aphanizomenon klebahnii	filament (11 cells)	5x100µm	1960	1	1	0	0	0	2	6.9816
Cyanophyceae	Nostocales	Aphanizomenon	Aphanizomenon skujae	filament (17 cells)	2x100µm	314	1	1	0	0	0	2	3.27965
Cyanophyceae	Nostocales	Aphanizomenon	Aphanizomenon spp.	cell	4x3µm	28	1	1	0	0	2	2	3.7675
Cyanophyceae	Nostocales	Aphanizomenon	Aphanizomenon spp.	filament (11 cells)	2x100µm	314	1	1	0	0	2	2	3.79181
Cyanophyceae	Nostocales	Aphanizomenon	Aphanizomenon spp.	filament (11 cells)	4x100µm	1260	1	1	0	0	2	2	6.0255
Cyanophyceae	Nostocales	Aphanizomenon	Aphanizomenon spp.	filament (17 cells)	3x100µm	707	1	1	0	0	2	2	4.29857
Cyanophyceae	Nostocales	Aphanizomenon	Aphanizomenon spp.	filament (17 cells)	5x100µm	1960	1	1	0	0	2	2	6.0386
Cyanophyceae	Nostocales	Aphanizomenon	Aphanizomenon spp.	filament (20 cells)	2.5x100µm	491	1	1	0	0	2	2	3.60593
Cyanophyceae	Nostocales	Aphanizomenon	Aphanizomenon yezoense	100 µm	3x100	706.86	1	1	0	0	0	2	4.07163
Cyanophyceae	Nostocales	Aphanizomenon	Aphanizomenon yezoense cf.	100 µm	3x100	706.86	1	1	0	0	0	2	4.07163
Cyanophyceae	Nostocales	Cuspidothrix	Cuspidothrix issatschenkoi	filament	3,5x100µm	962	1	0	0	0	0	2	5.20888
Cyanophyceae	Nostocales	Cuspidothrix	Cuspidothrix issatschenkoi	filament (10 cells)	4.5x100µm	1590	1	0	0	0	0	2	6.7215
Cyanophyceae	Nostocales	Cuspidothrix	Cuspidothrix issatschenkoi	filament (13 cells)	3x100µm	707	1	0	0	0	0	2	4.70066
Cyanophyceae	Nostocales	Cuspidothrix	Cuspidothrix issatschenkoi cf.	filament (10 cells)	4.5x100µm	1590	1	0	0	0	0	2	6.7215
Cyanophyceae	Nostocales	Dolichospermum	Dolichospermum circinale	filament (9 cells)	11x100µm	6269	1	1	0	0	0	2	10.9981
Cyanophyceae	Nostocales	Dolichospermum	Dolichospermum circinale	filament (9 cells)	11x100µm	6269	1	1	0	0	0	2	10.9981
Cyanophyceae	Nostocales	Dolichospermum	Dolichospermum crassum	filament (9 cells)	11x100µm	6330	1	1	0	0	0	2	11.0337
Cyanophyceae	Nostocales	Dolichospermum	Dolichospermum flosaquae	filament (16 cells)	5-7x100µm	1809	1	1	0	0	2	2	5.99938
Cyanophyceae	Nostocales	Dolichospermum	Dolichospermum flosaquae	filament (20 cells)	5x100µm	1310	1	1	0	0	2	2	5.00128
Cyanophyceae	Nostocales	Dolichospermum	Dolichospermum flosaquae	filament (21 cells)	4-5x100µm	1141	1	1	0	0	2	2	4.69919
Cyanophyceae	Nostocales	Dolichospermum	Dolichospermum flosaquae	filament (25 cells)	4x100µm	837	1	1	0	0	2	2	3.99879
Cyanophyceae	Nostocales	Dolichospermum	Dolichospermum lemmermannii	100 µm (15 cells)	15*6,5x6µm	1836	1	1	0	0	2	2	6.16019
Cyanophyceae	Nostocales	Dolichospermum	Dolichospermum lemmermannii	100 µm (19 cells)	19*5,2x4,2µm	912	1	1	0	0	2	2	4.50901
Cyanophyceae	Nostocales	Dolichospermum	Dolichospermum lemmermannii	filament (20 cells)	3x100µm	471	1	1	0	0	2	2	3.55629
Cyanophyceae	Nostocales	Dolichospermum	Dolichospermum lemmermannii	filament (20 cells)	5x100µm	1310	1	1	0	0	2	2	5.00128
Cyanophyceae	Nostocales	Dolichospermum	Dolichospermum lemmermannii cf.	100 µm (15 cells)	15*6,5x6µm	1836	1	1	0	0	2	2	6.16019
Cyanophyceae	Nostocales	Dolichospermum	Dolichospermum lemmermannii cf.	filament (20 cells)	5x100µm	1310	1	1	0	0	2	2	5.00128
Cyanophyceae	Nostocales	Dolichospermum	Dolichospermum macrosporum	filament (15 cells)	6-7x100µm	2210	1	1	0	0	2	2	6.55291
Cyanophyceae	Nostocales	Dolichospermum	Dolichospermum planctonicum	filament (10 cells)	10x100	5236	1	1	0	0	2	2	10
Cyanophyceae	Nostocales	Dolichospermum	Dolichospermum spp.	cell	4-6	65.45	1	1	0	0	2	1	5
Cyanophyceae	Nostocales	Dolichospermum	Dolichospermum spp.	cell	6-8	179.59	1	1	0	0	2	1	6.99994
Cyanophyceae	Nostocales	Dolichospermum	Dolichospermum spp.	filament (13 cells)	7-9x100	3349	1	1	0	0	2	2	7.8945
Cyanophyceae	Nostocales	Dolichospermum	Dolichospermum spp.	filament (17 cells)	4-5x100	1590	1	1	0	0	2	2	5.63183
Cyanophyceae	Nostocales	Dolichospermum	Dolichospermum spp.	filament (17 cells)	5-7x100	1884	1	1	0	0	2	2	5.95952
Cyanophyceae	Nostocales	Dolichospermum	Dolichospermum spp.	filament (20 cells)	3-4x100	962.11	1	1	0	0	2	2	4.51231
Cyanophyceae	Nostocales	Dolichospermum	Dolichospermum spp.	filament (33 cells)	2-4x100	466.53	1	1	0	0	2	2	3.00001
Cyanophyceae	Nostocales	Dolichospermum	Dolichospermum spp.	filament (9 cells)	9-12x100	6332	1	1	0	0	2	2	11.0349
Cyanophyceae	Nostocales	Dolichospermum	Dolichospermum spp. "straight"	100 µm (10 cells)	10*10µm	5233	1	1	0	0	2	2	9.9981
Cyanophyceae	Nostocales	Dolichospermum	Dolichospermum spp. "straight"	100 µm (12 cells)	12*8µm	3215	1	1	0	0	2	2	7.99835
Cyanophyceae	Nostocales	Dolichospermum	Dolichospermum spp. "straight"	100 µm (14 cells)	14*7x5µm	1282	1	1	0	0	2	2	5.59226
Cyanophyceae	Nostocales	Dolichospermum	Dolichospermum spp. "straight"	100 µm (17 cells)	17*6µm	1922	1	1	0	0	2	2	5.99932
Cyanophyceae	Nostocales	Dolichospermum	Dolichospermum spp. "straight"	100 µm (18 cells)	18*5,5x4,5µm	1049	1	1	0	0	2	2	4.81026
Cyanophyceae	Nostocales	Dolichospermum	Dolichospermum spp. "straight"	100 µm (20 cells)	20*5µm	1308	1	1	0	0	2	2	4.99873
Cyanophyceae	Nostocales	Dolichospermum	Dolichospermum spp. "straight"	100 µm (25 cells)	25*4µm	837	1	1	0	0	2	2	3.99879
Cyanophyceae	Nostocales	Dolichospermum	Dolichospermum spp. "straight"	100 µm (25 cells)	25*4x3,5µm	641	1	1	0	0	2	2	3.65853
Cyanophyceae	Nostocales	Dolichospermum	Dolichospermum spp. "twisted"	100 µm (10 cells)	10*10x7µm	2564	1	1	0	0	2	2	7.88206
Cyanophyceae	Nostocales	Dolichospermum	Dolichospermum spp. "twisted"	100 µm (14 cells)	14*7x5µm	1282	1	1	0	0	2	2	5.59226
Cyanophyceae	Nostocales	Dolichospermum	Dolichospermum spp. "twisted"	100 µm (17 cells)	17*6µm	1922	1	1	0	0	2	2	5.99932
Cyanophyceae	Nostocales	Dolichospermum	Dolichospermum spp. "twisted"	100 µm (18 cells)	18*5,5x4,5µm	1049	1	1	0	0	2	2	4.81026
Cyanophyceae	Nostocales	Dolichospermum	Dolichospermum spp. "twisted"	100 µm (20 cells)	20*5µm	1308	1	1	0	0	2	2	4.99873
Cyanophyceae	Nostocales	Dolichospermum	Dolichospermum spp. "twisted"	100 µm (25 cells)	25*4µm	837	1	1	0	0	2	2	3.99879
Cyanophyceae	Nostocales	Dolichospermum	Dolichospermum spp. "twisted"	100 µm (25 cells)	25*4x3µm	471	1	1	0	0	2	2	3.30137
Cyanophyceae	Nostocales	Nodularia	Nodularia baltica	filament (25 cells)	6x100µm	2830	1	1	0	0	2	2	6.00181
Cyanophyceae	Nostocales	Nodularia	Nodularia spp.	filament (25 cells)	10-12x100µm	9500	1	1	0	0	2	2	8.98659
Cyanophyceae	Nostocales	Nodularia	Nodularia spp.	filament (33 cells)	4-6x100µm	1960	1	1	0	0	2	2	4.84077
Cyanophyceae	Nostocales	Nodularia	Nodularia spp.	filament (33 cells)	6-8x100µm	3850	1	1	0	0	2	2	6.06247
Cyanophyceae	Nostocales	Nodularia	Nodularia spp.	filament (33 cells)	8-10x100µm	6360	1	1	0	0	2	2	7.16663
Cyanophyceae	Nostocales	Nodularia	Nodularia spp. cf.	filament (33 cells)	4-6x100µm	1960	1	1	0	0	2	2	4.84077
Cyanophyceae	Nostocales	Nodularia	Nodularia spumigena	filament	10-12x100µm	9500	1	1	0	0	2	2	8.98659
Cyanophyceae	Nostocales	Nodularia	Nodularia spumigena	filament	15x100µm	17663	1	1	0	0	2	2	11.0503
Cyanophyceae	Nostocales	Nodularia	Nodularia spumigena	filament	6-8x100µm	3850	1	1	0	0	2	2	6.06247
Cyanophyceae	Nostocales	Nodularia	Nodularia spumigena	filament	8-10x100µm	6360	1	1	0	0	2	2	7.16663
Cyanophyceae	Nostocales	Nostoc	Nostoc spp.	colony (40 cells)	40*100x3µm	28260	1	1	0	0	0	2	11.0502
Cyanophyceae	Oscillatoriales	Oscillatoria	Oscillatoria limosa	100 µm	100x12µm	11304	0	0	0	0	0	2	8.68107
Cyanophyceae	Oscillatoriales	Oscillatoria	Oscillatoria limosa	100 µm	16x100	20106.2	0	0	0	0	0	2	9.15772
Cyanophyceae	Oscillatoriales	Oscillatoria	Oscillatoria limosa	filament	12x100µm	11300	0	0	0	0	0	2	8.68004
Cyanophyceae	Oscillatoriales	Oscillatoria	Oscillatoria spp.	100 µm	100x1µm	78	0	0	0	0	0	2	2.06165
Cyanophyceae	Oscillatoriales	Oscillatoria	Oscillatoria spp.	100 µm	100x2µm	314	0	0	0	0	0	2	2.88401
Cyanophyceae	Oscillatoriales	Phormidium	Phormidium neotenue	100 µm	100x7µm	3846	0	0	0	0	0	2	6.06037
Cyanophyceae	Oscillatoriales	Phormidium	Phormidium spp.	filament	6x100µm	2830	0	0	0	0	0	2	5.47131
Cyanophyceae	Oscillatoriales	Phormidium	Phormidium spp.	filament	7x100µm	3850	0	0	0	0	0	2	6.06247
Cyanophyceae	Oscillatoriales	Planktothrix	Planktothrix agardhii	100 µm	100x4µm	1256	0	1	0	0	2	2	4.57808
Cyanophyceae	Oscillatoriales	Planktothrix	Planktothrix agardhii	filament	3.5x100µm	962	0	1	0	0	2	2	4.1887
Cyanophyceae	Oscillatoriales	Planktothrix	Planktothrix agardhii	filament	5x100µm	1960	0	1	0	0	2	2	5.31014
Cyanophyceae	Oscillatoriales	Planktothrix	Planktothrix mougeotii cf.	100 µm	100x6,5µm	3316	0	1	0	0	0	2	6.81599
Cyanophyceae	Oscillatoriales	Planktothrix	Planktothrix rubescens cf.	100 µm	100x7µm	3846	0	1	0	0	0	2	7.16133
Cyanophyceae	Oscillatoriales	Planktothrix	Planktothrix spp.	100 µm	100x3µm	707	0	1	0	0	2	2	3.4459
Cyanophyceae	Oscillatoriales	Planktothrix	Planktothrix spp.	100 µm	100x5µm	1963	0	1	0	0	2	2	5.31285
Cyanophyceae	Oscillatoriales	Planktothrix	Planktothrix spp.	100 µm	100x8µm	5024	0	1	0	0	2	2	8.81673
Cyanophyceae	Oscillatoriales	Planktothrix	Planktothrix spp.	filament	1.5x100µm	177	0	1	0	0	2	2	2.56634
Cyanophyceae	Oscillatoriales	Planktothrix	Planktothrix spp.	filament	4x100µm	1260	0	1	0	0	2	2	4.17785
Cyanophyceae	Oscillatoriales	Planktothrix	Planktothrix spp.	filament	6x100µm	2830	0	1	0	0	2	2	6.46526
Cyanophyceae	Oscillatoriales	Planktothrix	Planktothrix spp.	filament	8x100µm	5020	0	1	0	0	2	2	8.81439
Cyanophyceae	Oscillatoriales	Prochlorotrix	Prochlorotrix spp.	filament	1.5x100µm	177	0	1	0	0	0	2	2.70921
Cyanophyceae	Oscillatoriales		Oscillatoriales	100 µm	100x3,5µm	962	0	0	0	0	0	2	4.1887
Cyanophyceae	Oscillatoriales		Oscillatoriales	100 µm	100x5µm	1963	0	0	0	0	0	2	5.31285
Cyanophyceae	Oscillatoriales		Oscillatoriales	filament	1.5x100µm	177	0	0	0	0	0	2	2.56634
Cyanophyceae	Oscillatoriales		Oscillatoriales	filament	1x100µm	78.5	0	0	0	0	0	2	2.06605
Cyanophyceae	Oscillatoriales		Oscillatoriales	filament	2x100µm	314	0	0	0	0	0	2	2.88401
Cyanophyceae	Oscillatoriales		Oscillatoriales	filament	3x100µm	707	0	0	0	0	0	2	3.78002
Cyanophyceae	Oscillatoriales		Oscillatoriales	filament	5x100µm	1960	0	0	0	0	0	2	5.31014
Cyanophyceae	Oscillatoriales		Oscillatoriales	filament	7x100µm	3850	0	0	0	0	0	2	6.06247
Cyanophyceae	Synechococcales	Anathece	Anathece bachmannii	colony (100 cells)	100x0.5-1x0.8-2	53	0	1	0	0	0	2	1.00406
Cyanophyceae	Synechococcales	Anathece	Anathece bachmannii	colony (1500 cells)	1500*1,5x1µm	1178	0	1	0	0	0	2	1.14468
Cyanophyceae	Synechococcales	Anathece	Anathece bachmannii	colony (20 cells)	20x0.5-1x0.8-2	10.6	0	1	0	0	0	2	1.00406
Cyanophyceae	Synechococcales	Anathece	Anathece clathrata	colony (200 cells)	200x0.4-2x0.8-3.5	376.99	0	1	0	0	0	2	1.53262
Cyanophyceae	Synechococcales	Anathece	Anathece minutissima	colony (200 cells)	200x0.8-1x1-2	127.23	0	1	0	0	0	2	1.06706
Cyanophyceae	Synechococcales	Anathece	Anathece minutissima	colony (250 cells)	250*1,3x1µm	170	0	1	0	0	0	2	1.09103
Cyanophyceae	Synechococcales	Anathece	Anathece minutissima	colony (50 cells)	50x0.8-1x1-2	31.81	0	1	0	0	0	2	1.06708
Cyanophyceae	Synechococcales	Anathece	Anathece smithii	colony (150 cells)	150*1,8x1µm	141	0	1	0	0	0	2	1.21537
Cyanophyceae	Synechococcales	Anathece	Anathece smithii cf.	colony (50 cells)	50x1-1.5x2-35.	112.49	0	1	0	0	0	2	1.62573
Cyanophyceae	Synechococcales	Aphanocapsa	Aphanocapsa delicatissima	colony (100 cells)	100x0.5-1.2µm	32.1	0	0	0	0	0	2	0.849511
Cyanophyceae	Synechococcales	Aphanocapsa	Aphanocapsa delicatissima cf.	colony (400 cells)	400x0.5-1.2µm	129	0	0	0	0	0	2	0.850832
Cyanophyceae	Synechococcales	Aphanocapsa	Aphanocapsa holsatica	colony (100 cells)	100*1,3µm	115	0	0	0	0	0	2	1.29987
Cyanophyceae	Synechococcales	Aphanocapsa	Aphanocapsa holsatica	colony (100 cells)	100x1µm	52.3	0	0	0	0	0	2	0.999619
Cyanophyceae	Synechococcales	Aphanocapsa	Aphanocapsa holsatica	colony (20 cells)	20x1µm	10.5	0	0	0	0	0	2	1.00089
Cyanophyceae	Synechococcales	Aphanocapsa	Aphanocapsa incerta	colony (100 cells)	100x1µm	52.3	0	0	0	0	0	2	0.999619
Cyanophyceae	Synechococcales	Aphanocapsa	Aphanocapsa incerta	colony (200 cells)	200x1µm	105	0	0	0	0	0	2	1.00089
Cyanophyceae	Synechococcales	Aphanocapsa	Aphanocapsa incerta	colony (50 cells)	50x1µm	26.2	0	0	0	0	0	2	1.00026
Cyanophyceae	Synechococcales	Aphanocapsa	Aphanocapsa incerta cf.	colony (200 cells)	200x1µm	105	0	0	0	0	0	2	1.00089
Cyanophyceae	Synechococcales	Aphanocapsa	Aphanocapsa incerta cf.	colony (500 cells)	500*1,6µm	1072	0	0	0	0	0	2	1.59984
Cyanophyceae	Synechococcales	Aphanocapsa	Aphanocapsa spp.	colony (100 cells)	0.8-1.5µm	90	0	0	0	0	0	2	1.19788
Cyanophyceae	Synechococcales	Aphanocapsa	Aphanocapsa spp.	colony (100 cells)	100*1,8µm	305	0	0	0	0	0	2	1.79929
Cyanophyceae	Synechococcales	Aphanocapsa	Aphanocapsa spp.	colony (100 cells)	100x1-2µm	177	0	0	0	0	0	2	1.50081
Cyanophyceae	Synechococcales	Aphanocapsa	Aphanocapsa spp.	colony (100 cells)	100x2-4µm	1410	0	0	0	0	0	2	2.99737
Cyanophyceae	Synechococcales	Aphanocapsa	Aphanocapsa spp.	colony (20 cells)	0.8-1.5µm	18	0	0	0	0	0	2	1.19788
Cyanophyceae	Synechococcales	Aphanocapsa	Aphanocapsa spp.	colony (20 cells)	20x1-2µm	35.3	0	0	0	0	0	2	1.49939
Cyanophyceae	Synechococcales	Aphanocapsa	Aphanocapsa spp.	colony (200 cells)	200x2-4µm	2830	0	0	0	0	0	2	3.00091
Cyanophyceae	Synechococcales	Aphanocapsa	Aphanocapsa spp.	colony (30 cells)	30*1µm	16	0	0	0	0	0	2	1.00616
Cyanophyceae	Synechococcales	Aphanocapsa	Aphanocapsa spp.	colony (50 cells)	0.8-1.5µm	45	0	0	0	0	0	2	1.19788
Cyanophyceae	Synechococcales	Aphanocapsa	Aphanocapsa spp.	colony (50 cells)	50x1-2µm	88.3	0	0	0	0	0	2	1.49968
Cyanophyceae	Synechococcales	Aphanocapsa	Aphanocapsa spp.	colony (50 cells)	50x2-4µm	707	0	0	0	0	0	2	3.0002
Cyanophyceae	Synechococcales	Aphanocapsa	Aphanocapsa spp.	colony (600 cells)	600*1,5µm	1060	0	0	0	0	0	2	1.49986
Cyanophyceae	Synechococcales	Aphanocapsa	Aphanocapsa spp. cf.	colony (30 cells)	30*1µm	16	0	0	0	0	0	2	1.00616
Cyanophyceae	Synechococcales	Coelomoron	Coelomoron pusillum	colony (10 cells)	10x2x3µm	62.8	0	0	0	0	0	2	2.28904
Cyanophyceae	Synechococcales	Coelomoron	Coelomoron pusillum	colony (20 cells)	20x2x3µm	126	0	0	0	0	0	2	2.29147
Cyanophyceae	Synechococcales	Coelomoron	Coelomoron pusillum cf.	colony (10 cells)	10x2x3µm	62.8	0	0	0	0	0	2	2.28904
Cyanophyceae	Synechococcales	Coelosphaerium	Coelosphaerium kuetzingianum	colony (50 cells)	50x2-4µm	707	0	0	0	0	0	2	3.0002
Cyanophyceae	Synechococcales	Coelosphaerium	Coelosphaerium minutissimum	colony (100 cells)	100x1.4µm	144	0	0	0	0	0	2	1.40105
Cyanophyceae	Synechococcales	Coelosphaerium	Coelosphaerium minutissimum	colony (20 cells)	20x1.4µm	28.7	0	0	0	0	0	2	1.39943
Cyanophyceae	Synechococcales	Coelosphaerium	Coelosphaerium minutissimum cf.	colony (50 cells)	50x1.4µm	71.8	0	0	0	0	0	2	1.39975
Cyanophyceae	Synechococcales	Coelosphaerium	Coelosphaerium spp.	colony (100 cells)	100x1-2µm	177	0	0	0	0	0	2	1.50081
Cyanophyceae	Synechococcales	Coelosphaerium	Coelosphaerium spp.	colony (20 cells)	20x1-2µm	35.3	0	0	0	0	0	2	1.49939
Cyanophyceae	Synechococcales	Coelosphaerium	Coelosphaerium spp.	colony (50 cells)	50x1-2µm	88.3	0	0	0	0	0	2	1.49968
Cyanophyceae	Synechococcales	Cyanocatena	Cyanocatena imperfecta	cell (400 cells)	400x0.4-1µm	107	0	0	0	0	0	2	0.79942
Cyanophyceae	Synechococcales	Cyanocatena	Cyanocatena imperfecta	cell (400 cells)	400x0.4-1µm	107	0	0	0	0	0	2	0.79942
Cyanophyceae	Synechococcales	Cyanocatena	Cyanocatena imperfecta	colony (10 cells)	10*1µm	5	0	0	0	0	0	2	0.984745
Cyanophyceae	Synechococcales	Cyanocatena	Cyanocatena imperfecta	colony (100 cells)	100x0.4-1µm	26.8	0	0	0	0	0	2	0.799918
Cyanophyceae	Synechococcales	Cyanocatena	Cyanocatena imperfecta	colony (50 cells)	50*1µm	26	0	0	0	0	0	2	0.997704
Cyanophyceae	Synechococcales	Cyanocatena	Cyanocatena imperfecta	colony (50 cells)	50x0.4-1µm	13.4	0	0	0	0	0	2	0.799918
Cyanophyceae	Synechococcales	Cyanocatena	Cyanocatena imperfecta cf.	colony (20 cells)	20x0.4-1µm	5.36	0	0	0	0	0	2	0.799918
Cyanophyceae	Synechococcales	Cyanodictyon	Cyanodictyon balticum	colony (100 cells)	100x1x1-1,5 µm	94.25	0	0	0	0	0	2	1.21645
Cyanophyceae	Synechococcales	Cyanodictyon	Cyanodictyon balticum cf.	colony (200 cells)	200x1x1-1.5µm	188.5	0	0	0	0	0	2	1.21645
Cyanophyceae	Synechococcales	Cyanodictyon	Cyanodictyon iac cf.	colony (100 cells)	100*1,5x1,2µm	113	0	0	0	0	0	2	1.29229
Cyanophyceae	Synechococcales	Cyanodictyon	Cyanodictyon iac cf.	colony (100 cells)	100*1-1,2x1,2-2µm	101.37	0	0	0	0	0	2	1.24634
Cyanophyceae	Synechococcales	Cyanodictyon	Cyanodictyon planctonicum	colony (100 cells)	100x0.8-1x1-2µm	63.6	0	0	0	0	0	2	1.06697
Cyanophyceae	Synechococcales	Cyanodictyon	Cyanodictyon planctonicum	colony (1100 cells)	1100*2x0,6µm	414	0	0	0	0	0	2	0.895783
Cyanophyceae	Synechococcales	Cyanodictyon	Cyanodictyon planctonicum	colony (20 cells)	20x0.8-1x1-2µm	12.7	0	0	0	0	0	2	1.06641
Cyanophyceae	Synechococcales	Cyanodictyon	Cyanodictyon planctonicum	colony (50 cells)	50x0.8-1x1-2µm	31.8	0	0	0	0	0	2	1.06697
Cyanophyceae	Synechococcales	Cyanodictyon	Cyanodictyon planctonicum cf.	colony (100 cells)	100x0.8-1x1-2µm	63.6	0	0	0	0	0	2	1.06697
Cyanophyceae	Synechococcales	Cyanodictyon	Cyanodictyon planctonicum cf.	colony (200 cells)	200x0.8-1x1-2µm	127	0	0	0	0	0	2	1.06641
Cyanophyceae	Synechococcales	Cyanodictyon	Cyanodictyon planctonicum cf.	colony (50 cells)	50x0.8-1x1-2µm	31.8	0	0	0	0	0	2	1.06697
Cyanophyceae	Synechococcales	Cyanodictyon	Cyanodictyon reticulatum	colony (100 cells)	100x1-1.5µm	102	0	0	0	0	0	2	1.24892
Cyanophyceae	Synechococcales	Cyanodictyon	Cyanodictyon reticulatum	colony (50 cells)	50x1-1.5µm	51.1	0	0	0	0	0	2	1.24973
Cyanophyceae	Synechococcales	Cyanodictyon	Cyanodictyon reticulatum cf.	colony (20 cells)	20x1-1.5µm	20.4	0	0	0	0	0	2	1.24892
Cyanophyceae	Synechococcales	Cyanodictyon	Cyanodictyon spp.	cell	1-3µm	4.19	0	0	0	0	0	2	2.00019
Cyanophyceae	Synechococcales	Cyanodictyon	Cyanodictyon spp.	cell	1x1-1.5µm	0.94	0	0	0	0	0	2	1.21537
Cyanophyceae	Synechococcales	Cyanodictyon	Cyanodictyon spp.	colony (10 cells)	10*1,5x1µm	8	0	0	0	0	0	2	1.15176
Cyanophyceae	Synechococcales	Cyanodictyon	Cyanodictyon spp.	colony (10 cells)	10*2,5x0,5µm	3	0	0	0	0	0	2	0.830566
Cyanophyceae	Synechococcales	Cyanodictyon	Cyanodictyon spp.	colony (100 cells)	100*1,5x1µm	79	0	0	0	0	0	2	1.14695
Cyanophyceae	Synechococcales	Cyanodictyon	Cyanodictyon spp.	colony (100 cells)	100*1µm	52	0	0	0	0	0	2	0.997704
Cyanophyceae	Synechococcales	Cyanodictyon	Cyanodictyon spp.	colony (100 cells)	100x1-3µm	419	0	0	0	0	0	2	2.00019
Cyanophyceae	Synechococcales	Cyanodictyon	Cyanodictyon spp.	colony (100 cells)	100x1x1-1.5µm	94.25	0	0	0	0	0	2	1.21645
Cyanophyceae	Synechococcales	Cyanodictyon	Cyanodictyon spp.	colony (20 cells)	20*1µm	10	0	0	0	0	0	2	0.984745
Cyanophyceae	Synechococcales	Cyanodictyon	Cyanodictyon spp.	colony (20 cells)	20x1-3µm	83.7	0	0	0	0	0	2	1.9994
Cyanophyceae	Synechococcales	Cyanodictyon	Cyanodictyon spp.	colony (20 cells)	20x1x1-1.5µm	18.85	0	0	0	0	0	2	1.21645
Cyanophyceae	Synechococcales	Cyanodictyon	Cyanodictyon spp.	colony (200 cells)	200*1,5x1µm	157	0	0	0	0	0	2	1.14452
Cyanophyceae	Synechococcales	Cyanodictyon	Cyanodictyon spp.	colony (200 cells)	200x1-3µm	837	0	0	0	0	0	2	1.9994
Cyanophyceae	Synechococcales	Cyanodictyon	Cyanodictyon spp.	colony (200 cells)	200x1x1-1.5µm	188.5	0	0	0	0	0	2	1.21645
Cyanophyceae	Synechococcales	Cyanodictyon	Cyanodictyon spp.	colony (50 cells)	50x1-3µm	209	0	0	0	0	0	2	1.9986
Cyanophyceae	Synechococcales	Cyanodictyon	Cyanodictyon spp. cf.	cell	1x1-1.5µm	0.94	0	0	0	0	0	2	1.21537
Cyanophyceae	Synechococcales	Cyanodictyon	Cyanodictyon spp. cf.	colony (20 cells)	20x1-3µm	83.7	0	0	0	0	0	2	1.9994
Cyanophyceae	Synechococcales	Cyanodictyon	Cyanodictyon spp. cf.	colony (20 cells)	20x1x1-1.5µm	18.85	0	0	0	0	0	2	1.21645
Cyanophyceae	Synechococcales	Cyanonephron	Cyanonephron spp.	cell	0.8-1.2x2-5.5µm	1.57	0	0	0	0	0	2	1.44201
Cyanophyceae	Synechococcales	Eucapsis	Eucapsis aphanocapsoides	cell	2µm	4.19	0	0	0	0	0	2	2.00019
Cyanophyceae	Synechococcales	Eucapsis	Eucapsis aphanocapsoides	cell	3µm	14.1	0	0	0	0	0	2	2.99737
Cyanophyceae	Synechococcales	Eucapsis	Eucapsis aphanocapsoides	colony (20 cells)	20*1,4-2,3	66.3	0	0	0	0	0	2	1.84996
Cyanophyceae	Synechococcales	Eucapsis	Eucapsis aphanocapsoides cf.	cell	2µm	4.19	0	0	0	0	0	2	2.00019
Cyanophyceae	Synechococcales	Eucapsis	Eucapsis aphanocapsoides cf.	cell	3µm	14.1	0	0	0	0	0	2	2.99737
Cyanophyceae	Synechococcales	Eucapsis	Eucapsis microscopica	colony (100 cells)	100x0.7-1µm	32.1	0	0	0	0	0	2	0.849511
Cyanophyceae	Synechococcales	Eucapsis	Eucapsis microscopica cf.	colony (100 cells)	100x0.7-1µm	32.1	0	0	0	0	0	2	0.849511
Cyanophyceae	Synechococcales	Lemmermanniella	Lemmermanniella pallida	colony (100 cells)	100x0.5-1.6x1.1-3.7µm	236	0	0	0	0	0	2	1.65185
Cyanophyceae	Synechococcales	Lemmermanniella	Lemmermanniella pallida	colony (20 cells)	20x0.5-1.6x1.1-3.7µm	47.1	0	0	0	0	0	2	1.65068
Cyanophyceae	Synechococcales	Lemmermanniella	Lemmermanniella pallida	colony (50 cells)	50x0.5-1.6x1.1-3.7µm	118	0	0	0	0	0	2	1.65185
Cyanophyceae	Synechococcales	Lemmermanniella	Lemmermanniella pallida cf.	colony (200 cells)	200x0.5-1.6x1.1-3.7µm	471	0	0	0	0	0	2	1.65068
Cyanophyceae	Synechococcales	Lemmermanniella	Lemmermanniella parva	colony (20 cells)	20x0.8-1x1-1.8µm	17.8	0	0	0	0	0	2	1.19343
Cyanophyceae	Synechococcales	Lemmermanniella	Lemmermanniella spp.	colony (100 cells)	100x0.5-3µm	157	0	0	0	0	0	2	1.44201
Cyanophyceae	Synechococcales	Limnothrix	Limnothrix planctonica	filament	2.5x100µm	491	0	1	0	0	0	2	4.16275
Cyanophyceae	Synechococcales	Limnothrix	Limnothrix planctonica	filament	2x100µm	314	0	1	0	0	0	2	3.58643
Cyanophyceae	Synechococcales	Limnothrix	Limnothrix redekei	100 µm	100x1,7µm	226	0	1	0	0	0	2	3.21407
Cyanophyceae	Synechococcales	Limnothrix	Limnothrix redekei	filament	2x100µm	314	0	1	0	0	0	2	3.58643
Cyanophyceae	Synechococcales	Limnothrix	Limnothrix spp.	filament	1.5x100µm	177	0	1	0	0	0	2	2.96263
Cyanophyceae	Synechococcales	Limnothrix	Limnothrix spp.	filament	2x100µm	314	0	1	0	0	0	2	3.58643
Cyanophyceae	Synechococcales	Limnothrix	Limnothrix spp. cf.	filament	3x100µm	707	0	1	0	0	0	2	4.70066
Cyanophyceae	Synechococcales	Merismopedia	Merismopedia glauca	colony (4 cells)	4* 3-6	261.8	0	0	0	0	0	2	5
Cyanophyceae	Synechococcales	Merismopedia	Merismopedia punctata	cell	2.5-3.6	14.14	0	0	0	0	0	2	3.0002
Cyanophyceae	Synechococcales	Merismopedia	Merismopedia punctata	colony (16 cells)	16* 2.5-3.6µm	226.2	0	0	0	0	0	2	3.00002
Cyanophyceae	Synechococcales	Merismopedia	Merismopedia punctata cf.	colony (4 cells)	4* 2.5-3.6	56.55	0	0	0	0	0	2	3.00002
Cyanophyceae	Synechococcales	Merismopedia	Merismopedia spp.	cell	<0.5µm	0.1	0	0	0	0	0	2	0.575882
Cyanophyceae	Synechococcales	Merismopedia	Merismopedia spp.	cell	0.5-3µm	2.8	0	0	0	0	0	2	1.74872
Cyanophyceae	Synechococcales	Merismopedia	Merismopedia spp.	coenobium (4 cells)	4*1x0,8µm	1	0	0	0	0	0	2	0.781593
Cyanophyceae	Synechococcales	Merismopedia	Merismopedia spp.	coenobium (4 cells)	4*2,5x2µm	21	0	0	0	0	0	2	2.15635
Cyanophyceae	Synechococcales	Merismopedia	Merismopedia spp.	coenobium (4 cells)	4*2x1,6µm	11	0	0	0	0	0	2	1.73825
Cyanophyceae	Synechococcales	Merismopedia	Merismopedia spp.	colony (16 cells)	16x<0.5µm	1.05	0	0	0	0	0	2	0.500446
Cyanophyceae	Synechococcales	Merismopedia	Merismopedia spp.	colony (16 cells)	16x0.5-3µm	44.9	0	0	0	0	0	2	1.75002
Cyanophyceae	Synechococcales	Merismopedia	Merismopedia spp.	colony (32 cells)	32x<0.5µm	2.09	0	0	0	0	0	2	0.49965
Cyanophyceae	Synechococcales	Merismopedia	Merismopedia spp.	colony (32 cells)	32x0.5-3µm	89.8	0	0	0	0	0	2	1.75002
Cyanophyceae	Synechococcales	Merismopedia	Merismopedia spp.	colony (4 cells)	4x<0.5µm	0.3	0	0	0	0	0	2	0.523224
Cyanophyceae	Synechococcales	Merismopedia	Merismopedia spp.	colony (4 cells)	4x0.5-3µm	11.2	0	0	0	0	0	2	1.74872
Cyanophyceae	Synechococcales	Merismopedia	Merismopedia spp.	colony (64 cells)	64x<0.5µm	4.19	0	0	0	0	0	2	0.500048
Cyanophyceae	Synechococcales	Merismopedia	Merismopedia spp.	colony (64 cells)	64x0.5-3µm	180	0	0	0	0	0	2	1.75132
Cyanophyceae	Synechococcales	Merismopedia	Merismopedia spp.	colony (8 cells)	8x<0.5µm	0.5	0	0	0	0	0	2	0.492373
Cyanophyceae	Synechococcales	Merismopedia	Merismopedia spp.	colony (8 cells)	8x0.5-3µm	22.4	0	0	0	0	0	2	1.74872
Cyanophyceae	Synechococcales	Merismopedia	Merismopedia spp. cf.	coenobium (4 cells)	4*1x0,8µm	1	0	0	0	0	0	2	0.781593
Cyanophyceae	Synechococcales	Merismopedia	Merismopedia spp. cf.	colony (4 cells)	4x0.5-3µm	11.2	0	0	0	0	0	2	1.74872
Cyanophyceae	Synechococcales	Merismopedia	Merismopedia tenuissima	cell	0.4-2.5µm	1.77	0	0	0	0	0	2	1.50081
Cyanophyceae	Synechococcales	Merismopedia	Merismopedia tenuissima	coenobium (4 cells)	4*1µm	2	0	0	0	0	0	2	0.984745
Cyanophyceae	Synechococcales	Merismopedia	Merismopedia tenuissima	colony (16 cells)	16x0.4-2.5µm	28.3	0	0	0	0	0	2	1.50045
Cyanophyceae	Synechococcales	Merismopedia	Merismopedia tenuissima	colony (96 cells)	96x0.4-2.5µm	170	0	0	0	0	0	2	1.50104
Cyanophyceae	Synechococcales	Merismopedia	Merismopedia tenuissima cf.	colony (16 cells)	16x0.4-2.5µm	28.3	0	0	0	0	0	2	1.50045
Cyanophyceae	Synechococcales	Merismopedia	Merismopedia warmingiana	coenobium (4 cells)	4*1,2µm	4	0	0	0	0	0	2	1.2407
Cyanophyceae	Synechococcales	Merismopedia	Merismopedia warmingiana	coenobium (4 cells)	4*1,6µm	9	0	0	0	0	0	2	1.62578
Cyanophyceae	Synechococcales	Merismopedia	Merismopedia warmingiana	colony (16 cells)	16x0.5-1.2µm	4.29	0	0	0	0	0	2	0.800042
Cyanophyceae	Synechococcales	Merismopedia	Merismopedia warmingiana	colony (4 cells)	4x0.5-1.2µm	1.07	0	0	0	0	0	2	0.79942
Cyanophyceae	Synechococcales	Merismopedia	Merismopedia warmingiana	colony (64 cells)	64x0.5-1.2µm	17.1	0	0	0	0	0	2	0.799109
Cyanophyceae	Synechococcales	Merismopedia	Merismopedia warmingiana	colony (8 cells)	8x0.5-1.2µm	2.14	0	0	0	0	0	2	0.79942
Cyanophyceae	Synechococcales	Planktolyngbya	Planktolyngbya limnetica	filament	2x100µm	314	0	0	0	0	0	2	2.88401
Cyanophyceae	Synechococcales	Planktolyngbya	Planktolyngbya spp.	filament	1.5x100µm	177	0	0	0	0	0	2	2.38238
Cyanophyceae	Synechococcales	Planktolyngbya	Planktolyngbya spp.	filament	2x100µm	314	0	0	0	0	0	2	2.88401
Cyanophyceae	Synechococcales	Pseudanabaena	Pseudanabaena acicularis	filament	1.5x100µm	177	0	0	0	0	0	2	3.23339
Cyanophyceae	Synechococcales	Pseudanabaena	Pseudanabaena limnetica	filament	1.5x100µm	177	0	0	0	0	0	2	2.70921
Cyanophyceae	Synechococcales	Pseudanabaena	Pseudanabaena limnetica	filament	1x100µm	78.5	0	0	0	0	0	2	1.9571
Cyanophyceae	Synechococcales	Pseudanabaena	Pseudanabaena limnetica cf.	filament	1.5x100µm	177	0	0	0	0	0	2	2.70921
Cyanophyceae	Synechococcales	Pseudanabaena	Pseudanabaena mucicola	trichome	15x1,7µm	34	0	0	0	0	0	2	2.00969
Cyanophyceae	Synechococcales	Pseudanabaena	Pseudanabaena spp.	filament	0.5x100µm	19.6	0	0	0	0	0	2	0.720697
Cyanophyceae	Synechococcales	Pseudanabaena	Pseudanabaena spp.	filament	1.5x100µm	177	0	0	0	0	0	2	2.1718
Cyanophyceae	Synechococcales	Pseudanabaena	Pseudanabaena spp.	filament	2x100µm	314	0	0	0	0	0	2	2.88401
Cyanophyceae	Synechococcales	Romeria	Romeria spp.	cell	1.3-1.6x3-9µm	10	0	0	0	0	0	2	2.67301
Cyanophyceae	Synechococcales	Romeria	Romeria spp.	cell	1x1-3µm	1.57	0	0	0	0	0	2	1.44201
Cyanophyceae	Synechococcales	Romeria	Romeria spp.	colony (10 cells)	10*1.3-1.6x3-9	99.08	0	0	0	0	0	2	2.66479
Cyanophyceae	Synechococcales	Romeria	Romeria spp.	colony (4 cells)	4*1x1-3	6.28	0	0	0	0	0	2	1.44201
Cyanophyceae	Synechococcales	Romeria	Romeria spp.	colony (4 cells)	4*2x1µm	6	0	0	0	0	0	2	1.42025
Cyanophyceae	Synechococcales	Romeria	Romeria spp.	colony (8 cells)	8*2x1µm	13	0	0	0	0	0	2	1.45865
Cyanophyceae	Synechococcales	Romeria	Romeria spp.	filament	0.5x100µm	19.6	0	0	0	0	0	2	0.908021
Cyanophyceae	Synechococcales	Romeria	Romeria spp.	filament	1x100µm	78.5	0	0	0	0	0	2	1.44201
Cyanophyceae	Synechococcales	Romeria	Romeria spp. cf.	cell	1.3-1.6x3-9µm	10	0	0	0	0	0	2	2.67301
Cyanophyceae	Synechococcales	Romeria	Romeria spp. cf.	cell	1x1-3µm	1.57	0	0	0	0	0	2	1.44201
Cyanophyceae	Synechococcales	Snowella	Snowella atomus	colony (10 cells)	10x0.6-1.4µm	5.23	0	0	0	0	0	2	0.999619
Cyanophyceae	Synechococcales	Snowella	Snowella atomus cf.	colony (20 cells)	20x0.6-1.4µm	10.5	0	0	0	0	0	2	1.00089
Cyanophyceae	Synechococcales	Snowella	Snowella fennica	colony (20 cells)	20* 1.2-2.8x2.8-4.2	125.66	0	0	0	0	0	2	2.28941
Cyanophyceae	Synechococcales	Snowella	Snowella fennica cf.	colony (20 cells)	20* 1.2-2.8x2.8-4.2	125.66	0	0	0	0	0	2	2.28941
Cyanophyceae	Synechococcales	Snowella	Snowella lacustris	colony (20 cells)	20*1.5-3.5x2-4	196.35	0	0	0	0	0	2	2.65665
Cyanophyceae	Synechococcales	Snowella	Snowella litoralis	colony (20 cells)	20x2.4-4µm	343	0	0	0	0	0	2	3.19955
Cyanophyceae	Synechococcales	Snowella	Snowella litoralis	colony (40 cells)	40*2,3µm	255	0	0	0	0	0	2	2.30053
Cyanophyceae	Synechococcales	Snowella	Snowella litoralis	colony (50 cells)	50x2.4-4µm	857	0	0	0	0	0	2	3.19893
Cyanophyceae	Synechococcales	Snowella	Snowella septentrionalis	cell	1.2-3.4µm	6.37	0	1	0	0	0	2	2.29992
Cyanophyceae	Synechococcales	Snowella	Snowella septentrionalis	colony (10 cells)	10x1.2-3.4µm	63.7	0	1	0	0	0	2	2.29992
Cyanophyceae	Synechococcales	Snowella	Snowella septentrionalis	colony (20 cells)	20x1.2-3.4µm	127	0	1	0	0	0	2	2.29752
Cyanophyceae	Synechococcales	Snowella	Snowella septentrionalis cf.	cell	1.2-3.4µm	6.37	0	1	0	0	0	2	2.29992
Cyanophyceae	Synechococcales	Snowella	Snowella septentrionalis cf.	colony (20 cells)	20x1.2-3.4µm	127	0	1	0	0	0	2	2.29752
Cyanophyceae	Synechococcales	Snowella	Snowella septentrionalis cf.	colony (50 cells)	50x1.2-3.4µm	318	0	1	0	0	0	2	2.29872
Cyanophyceae	Synechococcales	Snowella	Snowella spp.	cell	1-4µm	8.18	0	0	0	0	0	2	2.49987
Cyanophyceae	Synechococcales	Snowella	Snowella spp.	colony (10 cells)	10x1-4µm	81.8	0	0	0	0	0	2	2.49987
Cyanophyceae	Synechococcales	Snowella	Snowella spp.	colony (140 cells)	140*3x2,5µm	1374	0	0	0	0	0	2	2.65636
Cyanophyceae	Synechococcales	Snowella	Snowella spp.	colony (20 cells)	20*1µm	10	0	0	0	0	0	2	0.984745
Cyanophyceae	Synechococcales	Snowella	Snowella spp.	colony (20 cells)	20*2µm	84	0	0	0	0	0	2	2.00178
Cyanophyceae	Synechococcales	Snowella	Snowella spp.	colony (20 cells)	20*3µm	283	0	0	0	0	0	2	3.00091
Cyanophyceae	Synechococcales	Snowella	Snowella spp.	colony (20 cells)	20*3x2,5µm	196	0	0	0	0	0	2	2.65507
Cyanophyceae	Synechococcales	Snowella	Snowella spp.	colony (20 cells)	20x1-4µm	164	0	0	0	0	0	2	2.50191
Cyanophyceae	Synechococcales	Snowella	Snowella spp.	colony (40 cells)	40*2µm	167	0	0	0	0	0	2	1.9978
Cyanophyceae	Synechococcales	Snowella	Snowella spp.	colony (40 cells)	40*3x2,5µm	393	0	0	0	0	0	2	2.65732
Cyanophyceae	Synechococcales	Snowella	Snowella spp.	colony (50 cells)	50x1-4µm	409	0	0	0	0	0	2	2.49987
Cyanophyceae	Synechococcales	Woronichinia	Woronichinia compacta	colony (20 cells)	20*1.5-3.4x3-5.6	294.52	0	0	0	0	0	2	3.04109
Cyanophyceae	Synechococcales	Woronichinia	Woronichinia compacta	colony (40 cells)	40*3x2,3µm	332	0	0	0	0	0	2	2.51204
Cyanophyceae	Synechococcales	Woronichinia	Woronichinia compacta	colony (50 cells)	50*1.5-3.4x3-5.6	736.31	0	0	0	0	0	2	3.0411
Cyanophyceae	Synechococcales	Woronichinia	Woronichinia karelica	colony (20 cells)	20*1.5-2x3-4.2	122.15	0	0	0	0	0	2	2.26789
Cyanophyceae	Synechococcales	Woronichinia	Woronichinia naegeliana	colony (20 cells)	20*1.5-5x4.5-6	471.24	0	1	0	0	0	2	3.5569
Cyanophyceae	Synechococcales	Woronichinia	Woronichinia naegeliana	colony (200 cells)	200*5,5x3,5µm	7052	0	1	0	0	0	2	4.06844
Cyanophyceae	Synechococcales	Woronichinia	Woronichinia naegeliana	colony (50 cells)	50*1.5-5x4.5-6	1178.1	0	1	0	0	0	2	3.5569
Cyanophyceae	Synechococcales	Woronichinia	Woronichinia naegeliana	colony (50 cells)	50*1.5-5x4.5-6	1178.1	0	1	0	0	0	2	3.5569
Cyanophyceae	Synechococcales	Woronichinia	Woronichinia naegeliana	colony (70 cells)	70*5,5x3,5µm	2468	0	1	0	0	0	2	4.06833
Cyanophyceae	Synechococcales	Woronichinia	Woronichinia naegeliana cf.	colony (20 cells)	20*1.5-5x4.5-6	471.24	0	1	0	0	0	2	3.5569
Cyanophyceae	Synechococcales	Woronichinia	Woronichinia spp.	colony (10 cells)	10x2-5µm	62.8	0	0	0	0	0	2	2.28904
Cyanophyceae	Synechococcales	Woronichinia	Woronichinia spp.	colony (100 cells)	100*3x2,3µm	831	0	0	0	0	0	2	2.51305
Cyanophyceae	Synechococcales	Woronichinia	Woronichinia spp.	colony (100 cells)	100*4x3µm	1884	0	0	0	0	0	2	3.30137
Cyanophyceae	Synechococcales	Woronichinia	Woronichinia spp.	colony (100 cells)	100x2-5µm	628	0	0	0	0	0	2	2.28904
Cyanophyceae	Synechococcales	Woronichinia	Woronichinia spp.	colony (20 cells)	20x2-5µm	126	0	0	0	0	0	2	2.29147
Cyanophyceae	Synechococcales	Woronichinia	Woronichinia spp.	colony (50 cells)	50x2-5µm	314	0	0	0	0	0	2	2.28904
Cyanophyceae	Synechococcales	Woronichinia	Woronichinia spp. cf.	colony (50 cells)	50x2-5µm	314	0	0	0	0	0	2	2.28904
Diatomophyceae	Bacillariales	Achnanthes	Achnanthes minutissima	cell	15x2x3µm	90	0	0	0	0	0	2	5.56008
Diatomophyceae	Bacillariales	Achnanthes	Achnanthes spp.	cell	2,5x3,5x12-175µm	225	0	0	0	0	0	2	7.54619
Diatomophyceae	Bacillariales	Achnanthes	Achnanthes spp.	cell	2-3x10µm	150	0	0	0	0	0	1	6.59221
Diatomophyceae	Bacillariales	Asterionella	Asterionella formosa	cell	120x4x4µm	1920	0	0	0	0	0	2	15.4206
Diatomophyceae	Bacillariales	Asterionella	Asterionella formosa	cell	3-4x40-60µm	613	0	0	0	0	0	2	10.5395
Diatomophyceae	Bacillariales	Asterionella	Asterionella formosa	cell	3-4x60-80µm	858	0	0	0	0	0	2	11.7895
Diatomophyceae	Bacillariales	Asterionella	Asterionella formosa	cell	3-4x80-100µm	1100	0	0	0	0	0	2	12.8075
Diatomophyceae	Bacillariales	Asterionella	Asterionella formosa	cell	40x3x3µm	360	0	0	0	0	0	2	8.82608
Diatomophyceae	Bacillariales	Belonastrum	Belonastrum berolinensis	cell	2.5-3x30-40µm	143	0	0	0	0	0	2	6.48802
Diatomophyceae	Bacillariales	Belonastrum	Belonastrum berolinensis	cell	26x3x3µm	234	0	0	0	0	0	2	7.6455
Diatomophyceae	Bacillariales	Belonastrum	Belonastrum berolinensis cf.	cell	2.5-3x30-40µm	143	0	0	0	0	0	2	6.48802
Diatomophyceae	Bacillariales	Cocconeis	Cocconeis placentula	cell	10-13	189.67	0	0	0	0	0	1	7.12853
Diatomophyceae	Bacillariales	Cocconeis	Cocconeis placentula	cell	10x32x16µm	4019	0	0	0	0	0	2	19.726
Diatomophyceae	Bacillariales	Cocconeis	Cocconeis placentula	cell	13-16	455.53	0	0	0	0	0	2	9.5464
Diatomophyceae	Bacillariales	Cocconeis	Cocconeis placentula	cell	16-20	989.6	0	0	0	0	0	2	12.3638
Diatomophyceae	Bacillariales	Cocconeis	Cocconeis placentula	cell	20-23	1773.04	0	0	0	0	0	2	15.0167
Diatomophyceae	Bacillariales	Cocconeis	Cocconeis placentula	cell	23-27	2693.92	0	0	0	0	0	2	17.2635
Diatomophyceae	Bacillariales	Cocconeis	Cocconeis placentula	cell	33-37	6157.54	0	0	0	0	0	2	22.7406
Diatomophyceae	Bacillariales	Cocconeis	Cocconeis placentula var. placentula	cell	23-27µm	2690	0	0	0	0	0	2	17.2551
Diatomophyceae	Bacillariales	Cocconeis	Cocconeis placentula var. placentula	cell	27-33µm	3690	0	0	0	0	0	2	19.1724
Diatomophyceae	Bacillariales	Cocconeis	Cocconeis placentula var. placentula	cell	38-42µm	8330	0	0	0	0	0	2	25.1506
Diatomophyceae	Bacillariales	Cocconeis	Cocconeis spp.	cell	25-33	2323.21	0	0	0	0	0	2	16.4322
Diatomophyceae	Bacillariales	Cocconeis	Cocconeis spp.	cell	6x20x12µm	1130	0	0	0	0	0	2	12.9229
Diatomophyceae	Bacillariales	Cylindrotheca	Cylindrotheca closterium	cell	<3x20-25µm	90.31	0	0	0	0	0	2	5.56646
Diatomophyceae	Bacillariales	Cylindrotheca	Cylindrotheca closterium	cell	2-3x10-12	36	0	0	0	0	0	1	4.0967
Diatomophyceae	Bacillariales	Cylindrotheca	Cylindrotheca closterium	cell	3-4x25-28	179.83	0	0	0	0	0	2	7.00306
Diatomophyceae	Bacillariales	Cylindrotheca	Cylindrotheca closterium	cell	4-5x30-35	349.9	0	0	0	0	0	2	8.74276
Diatomophyceae	Bacillariales	Cylindrotheca	Cylindrotheca closterium	cell	5-6x22-28	395.97	0	0	0	0	0	2	9.11076
Diatomophyceae	Bacillariales	Cylindrotheca	Cylindrotheca closterium cf.	cell	<3x20-25µm	90.31	0	0	0	0	0	2	5.56646
Diatomophyceae	Bacillariales	Diatoma	Diatoma tenuis	cell	23x3x2,5µm	173	0	0	0	0	0	2	6.91325
Diatomophyceae	Bacillariales	Diatoma	Diatoma tenuis	cell	3x30-50µm	360	0	0	0	0	0	2	8.82608
Diatomophyceae	Bacillariales	Diatoma	Diatoma tenuis	cell	3x50-70µm	540	0	0	0	0	0	2	10.1033
Diatomophyceae	Bacillariales	Diatoma	Diatoma tenuis	cell	3x70-90µm	720	0	0	0	0	0	2	11.1202
Diatomophyceae	Bacillariales	Diatoma	Diatoma tenuis	cell	4x30-50µm	640	0	0	0	0	0	2	10.692
Diatomophyceae	Bacillariales	Diatoma	Diatoma tenuis	cell	4x50-70µm	960	0	0	0	0	0	2	12.2393
Diatomophyceae	Bacillariales	Diatoma	Diatoma tenuis	cell	4x70-90µm	1280	0	0	0	0	0	2	13.4711
Diatomophyceae	Bacillariales	Diatoma	Diatoma tenuis	cell	60x6x5,4µm	1944	0	0	0	0	0	2	15.4846
Diatomophyceae	Bacillariales	Diatoma	Diatoma tenuis	cell	6x30-50µm	1440	0	0	0	0	0	2	14.0105
Diatomophyceae	Bacillariales	Diatoma	Diatoma tenuis cf.	cell	3x30-50µm	360	0	0	0	0	0	2	8.82608
Diatomophyceae	Bacillariales	Diatoma	Diatoma tenuis cf.	cell	4x30-50µm	640	0	0	0	0	0	2	10.692
Diatomophyceae	Bacillariales	Diatoma	Diatoma vulgaris	cell	12-16x40-50	8820	0	0	0	0	0	2	25.6344
Diatomophyceae	Bacillariales	Diatoma	Diatoma vulgaris	cell	5-6x15-25µm	605	0	0	0	0	0	2	10.4935
Diatomophyceae	Bacillariales	Diatoma	Diatoma vulgaris	cell	5-6x30-50	1210	0	0	0	0	0	2	13.2209
Diatomophyceae	Bacillariales	Diatoma	Diatoma vulgaris	cell	8-12x25-35	1710	0	0	0	0	0	2	14.8365
Diatomophyceae	Bacillariales	Diploneis	Diploneis didyma	cell	20x40-45µm	8312.67	0	0	0	0	0	2	25.1332
Diatomophyceae	Bacillariales	Diploneis	Diploneis spp.	cell	10x30x12µm	2826	0	0	0	0	0	2	17.5411
Diatomophyceae	Bacillariales	Diploneis	Diploneis spp.	cell	16-20x43-50	7803.73	0	0	0	0	0	2	24.6094
Diatomophyceae	Bacillariales	Entomoneis	Entomoneis spp.	cell	30x10x8µm	2400	0	0	0	0	0	2	16.6113
Diatomophyceae	Bacillariales	Entomoneis	Entomoneis spp.	cell	85x20x17µm	28900	0	0	0	0	0	2	38.0744
Diatomophyceae	Bacillariales	Fragilaria	Fragilaria capucina	cell	4-5x40-60	900	0	0	0	0	0	2	11.9788
Diatomophyceae	Bacillariales	Fragilaria	Fragilaria capucina	cell	4x30-40	576	0	0	0	0	0	2	10.323
Diatomophyceae	Bacillariales	Fragilaria	Fragilaria capucina	cell	62x3x4µm	744	0	0	0	0	0	2	11.2424
Diatomophyceae	Bacillariales	Fragilaria	Fragilaria capucina var. capucina	cell	3x25-30µm	235	0	0	0	0	0	2	7.65637
Diatomophyceae	Bacillariales	Fragilaria	Fragilaria capucina var. capucina	cell	4-5x40-60µm	900	0	0	0	0	0	2	11.9788
Diatomophyceae	Bacillariales	Fragilaria	Fragilaria capucina var. capucina	cell	4x30-40µm	576	0	0	0	0	0	2	10.323
Diatomophyceae	Bacillariales	Fragilaria	Fragilaria crotonensis	cell	100x1,5x3µm	450	0	0	0	0	0	2	9.50761
Diatomophyceae	Bacillariales	Fragilaria	Fragilaria crotonensis	cell	3-4x30-50µm	210	0	0	0	0	0	2	7.37463
Diatomophyceae	Bacillariales	Fragilaria	Fragilaria crotonensis	cell	4-5x50-80µm	585	0	0	0	0	0	2	10.3765
Diatomophyceae	Bacillariales	Fragilaria	Fragilaria crotonensis	cell	4-5x80-100	1237.5	0	0	0	0	0	2	13.3203
Diatomophyceae	Bacillariales	Fragilaria	Fragilaria crotonensis	cell	5-6x100-120µm	1580	0	0	0	0	0	2	14.4506
Diatomophyceae	Bacillariales	Fragilaria	Fragilaria spp.	cell	18x3x5µm	270	0	0	0	0	0	2	8.01903
Diatomophyceae	Bacillariales	Fragilaria	Fragilaria spp.	cell	2-3x15-30µm	68.8	0	0	0	0	0	2	5.0839
Diatomophyceae	Bacillariales	Fragilaria	Fragilaria spp.	cell	3-4x30-40µm	214	0	0	0	0	0	2	7.42116
Diatomophyceae	Bacillariales	Fragilaria	Fragilaria spp.	cell	35x3x5µm	525	0	0	0	0	0	2	10.0089
Diatomophyceae	Bacillariales	Fragilaria	Fragilaria spp.	cell	5-6x40-60µm	688	0	0	0	0	0	2	10.9529
Diatomophyceae	Bacillariales	Fragilaria	Fragilaria spp.	cell	6x5x8µm	240	0	0	0	0	0	1	7.71029
Diatomophyceae	Bacillariales	Fragilaria	Fragilaria spp.	cell	7-8x60-80µm	1310	0	0	0	0	0	2	13.5756
Diatomophyceae	Bacillariales	Fragilaria	Fragilaria spp. cf.	cell	18x3x5µm	270	0	0	0	0	0	2	8.01903
Diatomophyceae	Bacillariales	Fragilaria	Fragilaria spp. cf.	cell	7-8x60-80µm	1310	0	0	0	0	0	2	13.5756
Diatomophyceae	Bacillariales	Fragilariopsis	Fragilariopsis cylindrus	cell	3-4x15-20µm	104	0	0	0	0	0	2	5.83461
Diatomophyceae	Bacillariales	Lennoxia	Lennoxia faveolata cf.	cell	1.5x10-15µm	14.7	0	0	0	0	0	1	3.0393
Diatomophyceae	Bacillariales	Navicula	Navicula spp.	cell	14-16x50-70	6480	0	0	0	0	0	2	23.1309
Diatomophyceae	Bacillariales	Navicula	Navicula spp.	cell	18-22x70-90	14400	0	0	0	0	0	2	30.1848
Diatomophyceae	Bacillariales	Navicula	Navicula spp.	cell	4-6x20-30	375	0	0	0	0	0	2	8.947
Diatomophyceae	Bacillariales	Navicula	Navicula spp.	cell	7-8x30-40	1181.25	0	0	0	0	0	2	13.1154
Diatomophyceae	Bacillariales	Navicula	Navicula spp.	cell	9-11x30-40	2100	0	0	0	0	0	2	15.8882
Diatomophyceae	Bacillariales	Navicula	Navicula spp. cf.	cell	14-16x50-70	6480	0	0	0	0	0	2	23.1309
Diatomophyceae	Bacillariales	Navicula	Navicula vanhoeffenii	cell	11-13x30-50	2995.2	0	0	0	0	0	2	17.8845
Diatomophyceae	Bacillariales	Nitzschia	Nitzschia acicularis	cell	1,5-2x18-22	33.93	0	0	0	0	0	2	4.01663
Diatomophyceae	Bacillariales	Nitzschia	Nitzschia acicularis	cell	3x35-45	188.5	0	0	0	0	0	2	7.11384
Diatomophyceae	Bacillariales	Nitzschia	Nitzschia acicularis var. acicularis	cell	1,5-2x18-22µm	33.93	0	0	0	0	0	2	4.01663
Diatomophyceae	Bacillariales	Nitzschia	Nitzschia acicularis var. acicularis	cell	3x35-45µm	188	0	0	0	0	0	2	7.10755
Diatomophyceae	Bacillariales	Nitzschia	Nitzschia acicularis var. acicularis	cell	3x65-75µm	329.7	0	0	0	0	0	2	8.57117
Diatomophyceae	Bacillariales	Nitzschia	Nitzschia acicularis var. acicularis cf.	cell	1,5-2x18-22µm	33.93	0	0	0	0	0	2	4.01663
Diatomophyceae	Bacillariales	Nitzschia	Nitzschia acicularis var. acicularis cf.	cell	3x35-45µm	188	0	0	0	0	0	2	7.10755
Diatomophyceae	Bacillariales	Nitzschia	Nitzschia acicularis var. closterioides	cell	4-5x60-80µm	329.7	0	0	0	0	0	2	8.57117
Diatomophyceae	Bacillariales	Nitzschia	Nitzschia frigida	cell	3-5x15-25	167.55	0	0	0	0	0	2	6.83988
Diatomophyceae	Bacillariales	Nitzschia	Nitzschia intermedia	cell	3x35-45	193.21	0	0	0	0	0	2	7.17261
Diatomophyceae	Bacillariales	Nitzschia	Nitzschia longissima	cell	3-5x25-30	113.1	0	0	0	0	0	2	6.00005
Diatomophyceae	Bacillariales	Nitzschia	Nitzschia longissima	cell	3x65-85µm	177	0	0	0	0	0	2	6.96613
Diatomophyceae	Bacillariales	Nitzschia	Nitzschia longissima	cell	3x85-165	294.52	0	0	0	0	0	2	8.25478
Diatomophyceae	Bacillariales	Nitzschia	Nitzschia longissima	cell	4-6x85-110µm	579	0	0	0	0	0	2	10.3409
Diatomophyceae	Bacillariales	Nitzschia	Nitzschia paleacea	cell	3x30-40µm	165	0	0	0	0	0	2	6.805
Diatomophyceae	Bacillariales	Nitzschia	Nitzschia spp.	cell	3x35-45	180	0	0	0	0	0	2	7.00527
Diatomophyceae	Bacillariales	Nitzschia	Nitzschia spp.	cell	3x60-80	315	0	0	0	0	0	2	8.44184
Diatomophyceae	Bacillariales	Nitzschia	Nitzschia spp.	cell	3x8-12	45	0	0	0	0	0	1	4.41304
Diatomophyceae	Bacillariales	Nitzschia	Nitzschia spp.	cell	50x3x3µm	225	0	0	0	0	0	2	7.54619
Diatomophyceae	Bacillariales	Nitzschia	Nitzschia spp.	cell	7x35-45	980	0	0	0	0	0	2	12.3237
Diatomophyceae	Bacillariales	Nitzschia	Nitzschia spp.	cell	7x45-55	1230	0	0	0	0	0	2	13.2934
Diatomophyceae	Bacillariales	Nitzschia	Nitzschia spp.	cell	8x17-23	640	0	0	0	0	0	2	10.692
Diatomophyceae	Bacillariales	Nitzschia	Nitzschia spp.	cell	8x35-45	1280	0	0	0	0	0	2	13.4711
Diatomophyceae	Bacillariales	Nitzschia	Nitzschia spp.	cell	8x45-55	1600	0	0	0	0	0	2	14.5113
Diatomophyceae	Bacillariales	Nitzschia	Nitzschia spp.	cell	8x90-110	3200	0	0	0	0	0	2	18.2831
Diatomophyceae	Bacillariales	Pauliella	Pauliella taeniata	cell	3x12-20µm	192	0	0	0	0	0	2	7.1576
Diatomophyceae	Bacillariales	Pauliella	Pauliella taeniata	cell	4x15-20µm	340	0	0	0	0	0	2	8.65951
Diatomophyceae	Bacillariales	Pauliella	Pauliella taeniata	cell	4x25-30µm	540	0	0	0	0	0	2	10.1033
Diatomophyceae	Bacillariales	Pauliella	Pauliella taeniata	cell	5x13-15	420	0	0	0	0	0	2	9.29145
Diatomophyceae	Bacillariales	Pauliella	Pauliella taeniata	cell	5x15-20µm	510	0	0	0	0	0	2	9.91267
Diatomophyceae	Bacillariales	Pauliella	Pauliella taeniata	cell	5x20-25µm	690	0	0	0	0	0	2	10.9635
Diatomophyceae	Bacillariales	Pauliella	Pauliella taeniata	cell	5x25-35	900	0	0	0	0	0	2	11.9788
Diatomophyceae	Bacillariales	Pauliella	Pauliella taeniata	cell	8x15-20µm	1224	0	0	0	0	0	2	13.2717
Diatomophyceae	Bacillariales	Pennales	Pennales spp.	cell	10-12x25-35	1260	0	0	0	0	0	2	13.4006
Diatomophyceae	Bacillariales	Pennales	Pennales spp.	cell	10-12x35-50	1764	0	0	0	0	0	2	14.9911
Diatomophyceae	Bacillariales	Pennales	Pennales spp.	cell	10-12x50-70	2520	0	0	0	0	0	2	16.8837
Diatomophyceae	Bacillariales	Pennales	Pennales spp.	cell	10-12x70-110	3570	0	0	0	0	0	2	18.9622
Diatomophyceae	Bacillariales	Pennales	Pennales spp.	cell	12-20x40-60	4800	0	0	0	0	0	2	20.929
Diatomophyceae	Bacillariales	Pennales	Pennales spp.	cell	12-20x90-120	10080	0	0	0	0	0	2	26.8012
Diatomophyceae	Bacillariales	Pennales	Pennales spp.	cell	1-3x150-210	360	0	0	0	0	0	2	8.82608
Diatomophyceae	Bacillariales	Pennales	Pennales spp.	cell	1-3x40-50	67.5	0	0	0	0	0	2	5.05167
Diatomophyceae	Bacillariales	Pennales	Pennales spp.	cell	20-30x40-60	9375	0	0	0	0	0	2	26.1612
Diatomophyceae	Bacillariales	Pennales	Pennales spp.	cell	20-30x80-90	15937.5	0	0	0	0	0	2	31.2229
Diatomophyceae	Bacillariales	Pennales	Pennales spp.	cell	20-30x90-120	19687.5	0	0	0	0	0	2	33.5015
Diatomophyceae	Bacillariales	Pennales	Pennales spp.	cell	2x15-25	40	0	0	0	0	0	2	4.24314
Diatomophyceae	Bacillariales	Pennales	Pennales spp.	cell	3-5x7-11	36	0	0	0	0	0	1	4.0967
Diatomophyceae	Bacillariales	Pennales	Pennales spp.	cell	4-5x10-15	112.5	0	0	0	0	0	1	5.98942
Diatomophyceae	Bacillariales	Pennales	Pennales spp.	cell	4-6x15-25	200	0	0	0	0	0	2	7.25566
Diatomophyceae	Bacillariales	Pennales	Pennales spp.	cell	4-6x25-35	300	0	0	0	0	0	2	8.30566
Diatomophyceae	Bacillariales	Pennales	Pennales spp.	cell	4-6x35-50	420	0	0	0	0	0	2	9.29145
Diatomophyceae	Bacillariales	Pennales	Pennales spp.	cell	4-6x50-70	600	0	0	0	0	0	2	10.4645
Diatomophyceae	Bacillariales	Pennales	Pennales spp.	cell	4-6x70-100	850	0	0	0	0	0	2	11.7528
Diatomophyceae	Bacillariales	Pennales	Pennales spp.	cell	5-8x180-210	4777.5	0	0	0	0	0	2	20.8962
Diatomophyceae	Bacillariales	Pennales	Pennales spp.	cell	7-9x25-35	840	0	0	0	0	0	2	11.7065
Diatomophyceae	Bacillariales	Pennales	Pennales spp.	cell	7-9x35-50	1176	0	0	0	0	0	2	13.0959
Diatomophyceae	Bacillariales	Pennales	Pennales spp.	cell	7-9x50-70	1680	0	0	0	0	0	2	14.7493
Diatomophyceae	Bacillariales	Pennales	Pennales spp.	cell	7-9x70-100	2380	0	0	0	0	0	2	16.5651
Diatomophyceae	Bacillariales	Pennales	Pennales spp. cf.	cell	4-6x35-50	420	0	0	0	0	0	2	9.29145
Diatomophyceae	Bacillariales	Phaeodactylum	Phaeodactylum tricornutum	cell	3-4x10-20µm	91.9	0	0	0	0	0	1	5.59894
Diatomophyceae	Bacillariales	Phaeodactylum	Phaeodactylum tricornutum	cell	3-4x10-20µm	91.9	0	0	0	0	0	1	5.59894
Diatomophyceae	Bacillariales	Pseudo-nitzschia	Pseudo-nitzschia seriata cf.	cell	5x90-110	2000	0	0	0	0	1	2	15.6319
Diatomophyceae	Bacillariales	Pseudo-nitzschia	Pseudo-nitzschia spp. cf.	cell	3-4x70-100	612	0	0	0	0	1	2	10.5338
Diatomophyceae	Bacillariales	Rhoicosphenia	Rhoicosphenia abbreviata	cell	5-6x23-27µm	363	0	0	0	0	0	2	8.85053
Diatomophyceae	Bacillariales	Synedra	Synedra acus var. acus	cell	3-4x100-130	692.12	0	0	0	0	0	2	10.9747
Diatomophyceae	Bacillariales	Synedra	Synedra acus var. acus	cell	5-6x170-210	2979.2	0	0	0	0	0	2	17.8526
Diatomophyceae	Bacillariales	Synedra	Synedra spp.	cell	1,5-2,5x65-75µm	280	0	0	0	0	0	2	8.11683
Diatomophyceae	Bacillariales	Synedra	Synedra spp.	cell	1-2x55-65µm	135	0	0	0	0	0	2	6.36471
Diatomophyceae	Bacillariales	Synedra	Synedra spp.	cell	3-4x100-130	735	0	0	0	0	0	2	11.1969
Diatomophyceae	Bacillariales	Synedra	Synedra spp. cf.	cell	1-2x55-65µm	135	0	0	0	0	0	2	6.36471
Diatomophyceae	Bacillariales	Synedra	Synedra ulna	cell	5-10x180-240	4725	0	0	0	0	0	2	20.8194
Diatomophyceae	Bacillariales	Synedra	Synedra ulna	cell	5-10x80-140	2475	0	0	0	0	0	2	16.7826
Diatomophyceae	Bacillariales	Synedra	Synedra ulna	cell	5-10x80-140	2475	0	0	0	0	0	2	16.7826
Diatomophyceae	Bacillariales	Tabellaria	Tabellaria fenestrata	cell	59x3x6µm	1062	0	0	0	0	0	2	12.6583
Diatomophyceae	Bacillariales	Tabellaria	Tabellaria fenestrata	cell	6x20-40µm	2020	0	0	0	0	0	2	15.6838
Diatomophyceae	Bacillariales	Tabellaria	Tabellaria fenestrata	cell	6x40-50µm	3230	0	0	0	0	0	2	18.3401
Diatomophyceae	Bacillariales	Tabellaria	Tabellaria fenestrata	cell	85x3x6µm	1530	0	0	0	0	0	2	14.2965
Diatomophyceae	Bacillariales	Tabellaria	Tabellaria fenestrata cf.	cell	6x20-40µm	2020	0	0	0	0	0	2	15.6838
Diatomophyceae	Bacillariales	Tabellaria	Tabellaria flocculosa	cell	13-17x35-45	3000	0	0	0	0	0	2	17.894
Diatomophyceae	Bacillariales	Tabellaria	Tabellaria flocculosa	cell	18x20x9µm	3240	0	0	0	0	0	2	18.359
Diatomophyceae	Bacillariales	Tabellaria	Tabellaria flocculosa	cell	45x6x8µm	2160	0	0	0	0	0	2	16.0381
Diatomophyceae	Bacillariales	Tabellaria	Tabellaria flocculosa	cell	6-8x70-90	2800	0	0	0	0	0	2	17.4872
Diatomophyceae	Bacillariales	Tabellaria	Tabellaria flocculosa	cell	8-12x20-30	1250	0	0	0	0	0	2	13.365
Diatomophyceae	Bacillariales	Tabellaria	Tabellaria flocculosa	cell	85x4x6µm	2040	0	0	0	0	0	2	15.7354
Diatomophyceae	Bacillariales	Tabellaria	Tabellaria flocculosa var. asterionelloides	cell	6-8x80-90µm	4165	0	0	0	0	0	2	19.9621
Diatomophyceae	Bacillariales	Tabellaria	Tabellaria flocculosa var. asterionelloides	cell	85x3x6µm	1530	0	0	0	0	0	2	14.2965
Diatomophyceae	Bacillariales	Thalassionema	Thalassionema nitzschioides	cell	3x40-50	405	0	0	0	0	0	2	9.1795
Diatomophyceae	Bacillariales	Thalassionema	Thalassionema nitzschioides	cell	3x40-50	405	0	0	0	0	0	2	9.1795
Diatomophyceae	Bacillariales	Thalassionema	Thalassionema nitzschioides	cell	6x40-60	1500	0	0	0	0	0	2	14.2025
Diatomophyceae	Bacillariales	Ulnaria	Ulnaria delicatissima var. angustissima	cell	100x1,5x1,5µm	225	0	0	0	0	0	2	7.54619
Diatomophyceae	Bacillariales	Ulnaria	Ulnaria delicatissima var. angustissima	cell	1-3x250-350µm	1200	0	0	0	0	0	2	13.1844
Diatomophyceae	Bacillariales		Bacillariales	cell	100x3x6µm	1800	0	0	0	0	0	2	15.0924
Diatomophyceae	Bacillariales		Bacillariales	cell	10x5x5µm	250	0	0	0	0	0	1	7.81593
Diatomophyceae	Bacillariales		Bacillariales	cell	120x20x30µm	72000	0	0	0	0	0	2	51.6152
Diatomophyceae	Bacillariales		Bacillariales	cell	16x3x5µm	240	0	0	0	0	0	2	7.71029
Diatomophyceae	Bacillariales		Bacillariales	cell	21x5x7µm	735	0	0	0	0	0	2	11.1969
Diatomophyceae	Bacillariales		Bacillariales	cell	30x2,2x3µm	198	0	0	0	0	0	2	7.2314
Diatomophyceae	Bacillariales		Bacillariales	cell	35x7x10µm	2450	0	0	0	0	0	2	16.7259
Diatomophyceae	Bacillariales		Bacillariales	cell	40x10x10µm	4000	0	0	0	0	0	2	19.6949
Diatomophyceae	Bacillariales		Bacillariales	cell	45x1,5x2µm	135	0	0	0	0	0	2	6.36471
Diatomophyceae	Bacillariales		Bacillariales	cell	45x9x15µm	6075	0	0	0	0	0	2	22.6386
Diatomophyceae	Bacillariales		Bacillariales	cell	55x6x6µm	1980	0	0	0	0	0	2	15.5796
Diatomophyceae	Bacillariales		Bacillariales	cell	55x6x8µm	2640	0	0	0	0	0	2	17.1475
Diatomophyceae	Bacillariales		Bacillariales	cell	70x20x30µm	42000	0	0	0	0	0	2	43.1271
Diatomophyceae	Bacillariales		Bacillariales	cell	75x10x15µm	11250	0	0	0	0	0	2	27.8004
Diatomophyceae	Bacillariales		Bacillariales	cell	9x2x4µm	72	0	0	0	0	0	1	5.16152
Diatomophyceae	Eupodiscales	Acanthoceras	Acanthoceras zachariasii	cell	16-20x20-30	1570.8	0	0	0	0	0	2	14.4225
Diatomophyceae	Eupodiscales	Acanthoceras	Acanthoceras zachariasii	cell	5x55x20µm	4319.7	0	0	0	0	0	2	20.2062
Diatomophyceae	Eupodiscales	Actinocyclus	Actinocyclus normanii f. normanii cf.	cell	28-32µm	19800	0	0	0	0	0	2	33.5652
Diatomophyceae	Eupodiscales	Actinocyclus	Actinocyclus normanii f. normanii cf.	cell	38-42µm	44000	0	0	0	0	0	2	43.8011
Diatomophyceae	Eupodiscales	Actinocyclus	Actinocyclus normanii f. subsalsus cf.	cell	18-22µm	6910	0	0	0	0	0	2	23.6316
Diatomophyceae	Eupodiscales	Actinocyclus	Actinocyclus octonarius var. crassus	cell	18-22µm	7850	0	0	0	0	0	2	24.658
Diatomophyceae	Eupodiscales	Actinocyclus	Actinocyclus octonarius var. crassus	cell	28-32µm	22600	0	0	0	0	0	2	35.0781
Diatomophyceae	Eupodiscales	Actinocyclus	Actinocyclus octonarius var. crassus	cell	33-37µm	36500	0	0	0	0	0	2	41.1558
Diatomophyceae	Eupodiscales	Actinocyclus	Actinocyclus octonarius var. crassus	cell	38-42µm	56500	0	0	0	0	0	2	47.6084
Diatomophyceae	Eupodiscales	Actinocyclus	Actinocyclus octonarius var. crassus	cell	43-47µm	76300	0	0	0	0	0	2	52.623
Diatomophyceae	Eupodiscales	Actinocyclus	Actinocyclus octonarius var. crassus	cell	48-52µm	98100	0	0	0	0	0	2	57.2212
Diatomophyceae	Eupodiscales	Actinocyclus	Actinocyclus octonarius var. octonarius	cell	110-130µm	735000	0	0	0	0	0	2	111.969
Diatomophyceae	Eupodiscales	Actinocyclus	Actinocyclus octonarius var. octonarius	cell	14-22µm	4710	0	0	0	0	0	2	20.7973
Diatomophyceae	Eupodiscales	Actinocyclus	Actinocyclus octonarius var. octonarius	cell	28-32µm	20500	0	0	0	0	0	2	33.9561
Diatomophyceae	Eupodiscales	Actinocyclus	Actinocyclus octonarius var. octonarius	cell	33-37µm	32000	0	0	0	0	0	2	39.3898
Diatomophyceae	Eupodiscales	Actinocyclus	Actinocyclus octonarius var. octonarius	cell	38-42µm	47700	0	0	0	0	0	2	44.9959
Diatomophyceae	Eupodiscales	Actinocyclus	Actinocyclus octonarius var. octonarius	cell	43-50µm	68000	0	0	0	0	0	2	50.6411
Diatomophyceae	Eupodiscales	Actinocyclus	Actinocyclus octonarius var. octonarius	cell	50-60µm	84900	0	0	0	0	0	2	54.5301
Diatomophyceae	Eupodiscales	Actinocyclus	Actinocyclus octonarius var. octonarius	cell	60-70µm	140000	0	0	0	0	0	2	64.4233
Diatomophyceae	Eupodiscales	Actinocyclus	Actinocyclus octonarius var. octonarius	cell	70-90µm	261000	0	0	0	0	0	2	79.2892
Diatomophyceae	Eupodiscales	Actinocyclus	Actinocyclus octonarius var. octonarius	cell	90-110µm	510000	0	0	0	0	0	2	99.1267
Diatomophyceae	Eupodiscales	Actinocyclus	Actinocyclus octonarius var. octonarius cf.	cell	28-32µm	20500	0	0	0	0	0	2	33.9561
Diatomophyceae	Eupodiscales	Actinocyclus	Actinocyclus octonarius var. octonarius cf.	cell	33-37µm	32000	0	0	0	0	0	2	39.3898
Diatomophyceae	Eupodiscales	Actinocyclus	Actinocyclus octonarius var. octonarius cf.	cell	43-50µm	68000	0	0	0	0	0	2	50.6411
Diatomophyceae	Eupodiscales	Actinocyclus	Actinocyclus octonarius var. octonarius cf.	cell	60-70µm	140000	0	0	0	0	0	2	64.4233
Diatomophyceae	Eupodiscales	Actinocyclus	Actinocyclus octonarius var. octonarius cf.	cell	70-90µm	261000	0	0	0	0	0	2	79.2892
Diatomophyceae	Eupodiscales	Actinocyclus	Actinocyclus spp.	cell	18-22µm	6280	0	0	0	0	0	2	22.8904
Diatomophyceae	Eupodiscales	Actinocyclus	Actinocyclus spp.	cell	22-27µm	11700	0	0	0	0	0	2	28.1663
Diatomophyceae	Eupodiscales	Actinocyclus	Actinocyclus spp.	cell	28-32µm	20500	0	0	0	0	0	2	33.9561
Diatomophyceae	Eupodiscales	Actinocyclus	Actinocyclus spp.	cell	33-37µm	32000	0	0	0	0	0	2	39.3898
Diatomophyceae	Eupodiscales	Actinocyclus	Actinocyclus spp.	cell	38-42µm	47700	0	0	0	0	0	2	44.9959
Diatomophyceae	Eupodiscales	Actinocyclus	Actinocyclus spp.	cell	43-50µm	68000	0	0	0	0	0	2	50.6411
Diatomophyceae	Eupodiscales	Actinocyclus	Actinocyclus spp.	cell	50-60µm	84900	0	0	0	0	0	2	54.5301
Diatomophyceae	Eupodiscales	Actinocyclus	Actinocyclus spp.	cell	60-70µm	140000	0	0	0	0	0	2	64.4233
Diatomophyceae	Eupodiscales	Actinocyclus	Actinocyclus spp.	cell	90-110µm	510000	0	0	0	0	0	2	99.1267
Diatomophyceae	Eupodiscales	Actinoptychus	Actinoptychus octonarius	cell	14-22	4712.4	0	0	0	0	0	2	20.8009
Diatomophyceae	Eupodiscales	Actinoptychus	Actinoptychus octonarius	cell	22-27	11682.8	0	0	0	0	0	2	28.1525
Diatomophyceae	Eupodiscales	Actinoptychus	Actinoptychus octonarius	cell	28-32	20498.9	0	0	0	0	0	2	33.9556
Diatomophyceae	Eupodiscales	Actinoptychus	Actinoptychus octonarius	cell	33-37	32038.4	0	0	0	0	0	2	39.4056
Diatomophyceae	Eupodiscales	Actinoptychus	Actinoptychus octonarius	cell	38-42	47752.3	0	0	0	0	0	2	45.0124
Diatomophyceae	Eupodiscales	Actinoptychus	Actinoptychus octonarius	cell	43-50	68070.6	0	0	0	0	0	2	50.6587
Diatomophyceae	Eupodiscales	Actinoptychus	Actinoptychus octonarius	cell	50-60	85054.9	0	0	0	0	0	2	54.5632
Diatomophyceae	Eupodiscales	Actinoptychus	Actinoptychus octonarius	cell	50-60	85054.9	0	0	0	0	0	2	54.5632
Diatomophyceae	Eupodiscales	Actinoptychus	Actinoptychus octonarius	cell	70-90	261381	0	0	0	0	0	2	79.3278
Diatomophyceae	Eupodiscales	Actinoptychus	Actinoptychus octonarius	cell	90-110	510510	0	0	0	0	0	2	99.1597
Diatomophyceae	Eupodiscales	Attheya	Attheya longicornis	cell	4-4x7-8µm	100	0	0	0	0	0	1	5.75882
Diatomophyceae	Eupodiscales	Attheya	Attheya longicornis	cell	4-4x7-8µm	100	0	0	0	0	0	1	5.75882
Diatomophyceae	Eupodiscales	Attheya	Attheya septentrionalis	cell	3-4x8-10µm	63.59	0	0	0	0	0	2	4.95218
Diatomophyceae	Eupodiscales	Attheya	Attheya septentrionalis	cell	4-5x7-8µm	100	0	0	0	0	0	1	5.75882
Diatomophyceae	Eupodiscales	Aulacoseira	Aulacoseira alpigena	cell	5-7x6-10µm	226.1	0	0	0	0	0	2	7.55847
Diatomophyceae	Eupodiscales	Aulacoseira	Aulacoseira ambigua	cell	11-13x25-27µm	2939.04	0	0	0	0	0	2	17.772
Diatomophyceae	Eupodiscales	Aulacoseira	Aulacoseira ambigua	cell	20-24x10-12µm	2090.73	0	0	0	0	0	2	15.8647
Diatomophyceae	Eupodiscales	Aulacoseira	Aulacoseira ambigua	cell	3-4x18-22	192.42	0	0	0	0	0	2	7.16282
Diatomophyceae	Eupodiscales	Aulacoseira	Aulacoseira ambigua	cell	3-4x8-12	96.2	0	0	0	0	0	2	5.68493
Diatomophyceae	Eupodiscales	Aulacoseira	Aulacoseira ambigua	cell	3-7x10-14µm	235.5	0	0	0	0	0	2	7.6618
Diatomophyceae	Eupodiscales	Aulacoseira	Aulacoseira ambigua	cell	7-9x17-19µm	904.32	0	0	0	0	0	2	11.998
Diatomophyceae	Eupodiscales	Aulacoseira	Aulacoseira ambigua	cell	9-11x19-21µm	1570	0	0	0	0	0	2	14.4201
Diatomophyceae	Eupodiscales	Aulacoseira	Aulacoseira ambigua cf.	cell	5-7x21-25	649.98	0	0	0	0	0	2	10.7473
Diatomophyceae	Eupodiscales	Aulacoseira	Aulacoseira distans	cell	10-14x10-14µm	1356.48	0	0	0	0	0	2	13.7342
Diatomophyceae	Eupodiscales	Aulacoseira	Aulacoseira distans	cell	14-16x8-10µm	1766.25	0	0	0	0	0	2	14.9975
Diatomophyceae	Eupodiscales	Aulacoseira	Aulacoseira distans	cell	6-10x6-10µm	401.9	0	0	0	0	0	2	9.15601
Diatomophyceae	Eupodiscales	Aulacoseira	Aulacoseira distans	cell	8x8µm	402	0	0	0	0	0	2	9.15677
Diatomophyceae	Eupodiscales	Aulacoseira	Aulacoseira distans	cell	8x8µm	402	0	0	0	0	0	2	9.15677
Diatomophyceae	Eupodiscales	Aulacoseira	Aulacoseira distans cf.	cell	10-14x10-14µm	1356.48	0	0	0	0	0	2	13.7342
Diatomophyceae	Eupodiscales	Aulacoseira	Aulacoseira distans cf.	cell	6-10x6-10µm	401.9	0	0	0	0	0	2	9.15601
Diatomophyceae	Eupodiscales	Aulacoseira	Aulacoseira granulata	cell	12-16x30-35	4926.03	0	0	0	0	0	2	21.1105
Diatomophyceae	Eupodiscales	Aulacoseira	Aulacoseira granulata	cell	15-19x33-37	7944.32	0	0	0	0	0	2	24.7563
Diatomophyceae	Eupodiscales	Aulacoseira	Aulacoseira granulata	cell	4-7x25-35	687.07	0	0	0	0	0	2	10.948
Diatomophyceae	Eupodiscales	Aulacoseira	Aulacoseira granulata	cell	4x20-24	281.49	0	0	0	0	0	2	8.1312
Diatomophyceae	Eupodiscales	Aulacoseira	Aulacoseira granulata	cell	5-7x10-20	424.12	0	0	0	0	0	2	9.32173
Diatomophyceae	Eupodiscales	Aulacoseira	Aulacoseira granulata	cell	7-13x30-40	2748.9	0	0	0	0	0	2	17.3801
Diatomophyceae	Eupodiscales	Aulacoseira	Aulacoseira granulata	cell	7-9x26-30	1407.44	0	0	0	0	0	2	13.9041
Diatomophyceae	Eupodiscales	Aulacoseira	Aulacoseira granulata var. angustissima	cell	3-4x22-27	240.53	0	0	0	0	0	2	7.71596
Diatomophyceae	Eupodiscales	Aulacoseira	Aulacoseira granulata var. angustissima	cell	4-6x20-24	439.82	0	0	0	0	0	2	9.43537
Diatomophyceae	Eupodiscales	Aulacoseira	Aulacoseira granulata var. angustissima	cell	4-6x33-43	742.2	0	0	0	0	0	2	11.2333
Diatomophyceae	Eupodiscales	Aulacoseira	Aulacoseira granulata var. granulata	cell	12-16x30-35 µm	4923.52	0	0	0	0	0	2	21.107
Diatomophyceae	Eupodiscales	Aulacoseira	Aulacoseira granulata var. granulata	cell	30x5,4µm	687	0	0	0	0	0	2	10.9476
Diatomophyceae	Eupodiscales	Aulacoseira	Aulacoseira granulata var. granulata	cell	5-7x10-20 µm	423.9	0	0	0	0	0	2	9.32012
Diatomophyceae	Eupodiscales	Aulacoseira	Aulacoseira granulata var. granulata	cell	7-13x30-40 µm	2747.5	0	0	0	0	0	2	17.3772
Diatomophyceae	Eupodiscales	Aulacoseira	Aulacoseira granulata var. granulata	cell	7-9x26-30	1407.44	0	0	0	0	0	2	13.9041
Diatomophyceae	Eupodiscales	Aulacoseira	Aulacoseira islandica	cell	12-16x20-25	3448.22	0	0	0	0	0	2	18.7441
Diatomophyceae	Eupodiscales	Aulacoseira	Aulacoseira islandica	cell	18-22x20-25	7037.18	0	0	0	0	0	2	23.7757
Diatomophyceae	Eupodiscales	Aulacoseira	Aulacoseira islandica	cell	24x13µm	3184	0	0	0	0	0	2	18.2526
Diatomophyceae	Eupodiscales	Aulacoseira	Aulacoseira islandica	cell	5-7x10-14	339.29	0	0	0	0	0	2	8.65348
Diatomophyceae	Eupodiscales	Aulacoseira	Aulacoseira islandica	cell	7-9x9-14	631.76	0	0	0	0	0	2	10.646
Diatomophyceae	Eupodiscales	Aulacoseira	Aulacoseira islandica	cell	9-11x20-25	1689.63	0	0	0	0	0	2	14.7774
Diatomophyceae	Eupodiscales	Aulacoseira	Aulacoseira islandica subsp. helvetica	cell	6x10-14	339.29	0	0	0	0	0	2	8.65348
Diatomophyceae	Eupodiscales	Aulacoseira	Aulacoseira islandica subsp. helvetica cf.	cell	7x18-22	754.3	0	0	0	0	0	2	11.294
Diatomophyceae	Eupodiscales	Aulacoseira	Aulacoseira islandica subsp. islandica	cell	12-16x20-25	3448.22	0	0	0	0	0	2	18.7441
Diatomophyceae	Eupodiscales	Aulacoseira	Aulacoseira islandica subsp. islandica	cell	18-22x20-25	7037.18	0	0	0	0	0	2	23.7757
Diatomophyceae	Eupodiscales	Aulacoseira	Aulacoseira islandica subsp. islandica	cell	5-7x10-14	339.29	0	0	0	0	0	2	8.65348
Diatomophyceae	Eupodiscales	Aulacoseira	Aulacoseira islandica subsp. islandica	cell	7-9x9-14	631.76	0	0	0	0	0	2	10.646
Diatomophyceae	Eupodiscales	Aulacoseira	Aulacoseira islandica subsp. islandica	cell	9-11x20-25	1689.63	0	0	0	0	0	2	14.7774
Diatomophyceae	Eupodiscales	Aulacoseira	Aulacoseira italica cf.	cell	20x6µm	565	0	0	0	0	0	2	10.2569
Diatomophyceae	Eupodiscales	Aulacoseira	Aulacoseira spp.	cell	12x5µm	236	0	0	0	0	0	2	7.66722
Diatomophyceae	Eupodiscales	Aulacoseira	Aulacoseira spp.	cell	20x10µm	1570	0	0	0	0	0	2	14.4201
Diatomophyceae	Eupodiscales	Aulacoseira	Aulacoseira spp.	cell	25x20µm	7850	0	0	0	0	0	2	24.658
Diatomophyceae	Eupodiscales	Aulacoseira	Aulacoseira spp.	cell	33x5,4µm	755	0	0	0	0	0	2	11.2975
Diatomophyceae	Eupodiscales	Aulacoseira	Aulacoseira spp.	cell	6x10-15	339.29	0	0	0	0	0	2	8.65348
Diatomophyceae	Eupodiscales	Aulacoseira	Aulacoseira spp.	cell	7x15-20	673.48	0	0	0	0	0	2	10.8753
Diatomophyceae	Eupodiscales	Aulacoseira	Aulacoseira subarctica	cell	13x10µm	1021	0	0	0	0	0	2	12.4933
Diatomophyceae	Eupodiscales	Aulacoseira	Aulacoseira subarctica	cell	16x8µm	804	0	0	0	0	0	2	11.5368
Diatomophyceae	Eupodiscales	Aulacoseira	Aulacoseira subarctica	cell	20x6µm	565	0	0	0	0	0	2	10.2569
Diatomophyceae	Eupodiscales	Aulacoseira	Aulacoseira subarctica	cell	3-6x13-17	238.57	0	0	0	0	0	2	7.69495
Diatomophyceae	Eupodiscales	Aulacoseira	Aulacoseira subarctica	cell	3-6x18-22	318.09	0	0	0	0	0	2	8.46936
Diatomophyceae	Eupodiscales	Aulacoseira	Aulacoseira subarctica	cell	7-10x13-17	851.18	0	0	0	0	0	2	11.7582
Diatomophyceae	Eupodiscales	Aulacoseira	Aulacoseira subarctica cf.	cell	10x8µm	502	0	0	0	0	0	2	9.86056
Diatomophyceae	Eupodiscales	Aulacoseira	Aulacoseira subarctica cf.	cell	3-6x18-22	318.09	0	0	0	0	0	2	8.46936
Diatomophyceae	Eupodiscales	Centrales	Centrales spp.	cell	2-4	14.14	0	0	0	0	0	1	3.0002
Diatomophyceae	Eupodiscales	Centrales	Centrales spp.	cell	110-130	407151	0	0	0	0	0	2	91.9572
Diatomophyceae	Eupodiscales	Centrales	Centrales spp.	cell	12-17µm	1720	0	0	0	0	0	2	14.8654
Diatomophyceae	Eupodiscales	Centrales	Centrales spp.	cell	130-150	646541	0	0	0	0	0	2	107.283
Diatomophyceae	Eupodiscales	Centrales	Centrales spp.	cell	17-22µm	3140	0	0	0	0	0	2	18.1681
Diatomophyceae	Eupodiscales	Centrales	Centrales spp.	cell	22-27µm	6130	0	0	0	0	0	2	22.7067
Diatomophyceae	Eupodiscales	Centrales	Centrales spp.	cell	27-32µm	10600	0	0	0	0	0	2	27.2543
Diatomophyceae	Eupodiscales	Centrales	Centrales spp.	cell	32-40µm	16800	0	0	0	0	0	2	31.7763
Diatomophyceae	Eupodiscales	Centrales	Centrales spp.	cell	3-7µm	63.8	0	0	0	0	0	1	4.95763
Diatomophyceae	Eupodiscales	Centrales	Centrales spp.	cell	40-50µm	35800	0	0	0	0	0	2	40.891
Diatomophyceae	Eupodiscales	Centrales	Centrales spp.	cell	50-60µm	65300	0	0	0	0	0	2	49.9618
Diatomophyceae	Eupodiscales	Centrales	Centrales spp.	cell	60-70µm	64700	0	0	0	0	0	2	49.8083
Diatomophyceae	Eupodiscales	Centrales	Centrales spp.	cell	70-90µm	121000	0	0	0	0	0	2	61.3662
Diatomophyceae	Eupodiscales	Centrales	Centrales spp.	cell	7-12µm	510	0	0	0	0	0	1	9.91267
Diatomophyceae	Eupodiscales	Centrales	Centrales spp.	cell	90-110µm	236000	0	0	0	0	0	2	76.6722
Diatomophyceae	Eupodiscales	Chaetoceros	Chaetoceros affinis	cell	12-18x22-28 µm	2943.8	0	0	0	0	0	2	17.7816
Diatomophyceae	Eupodiscales	Chaetoceros	Chaetoceros castracanei	cell	18-20x18-20µm	4080	0	0	0	0	0	2	19.8253
Diatomophyceae	Eupodiscales	Chaetoceros	Chaetoceros ceratosporus	cell	4-6x3-5	66.76	0	0	0	0	0	2	5.03314
Diatomophyceae	Eupodiscales	Chaetoceros	Chaetoceros ceratosporus	cell	5-7x5-7	144.2	0	0	0	0	0	2	6.50612
Diatomophyceae	Eupodiscales	Chaetoceros	Chaetoceros ceratosporus	cell	6-7x9-11	280.78	0	0	0	0	0	2	8.12436
Diatomophyceae	Eupodiscales	Chaetoceros	Chaetoceros ceratosporus var. ceratosporus	cell	4-6x3-5	66.76	0	0	0	0	0	2	5.03314
Diatomophyceae	Eupodiscales	Chaetoceros	Chaetoceros ceratosporus var. ceratosporus	cell	5-7x5-7	144.2	0	0	0	0	0	2	6.50612
Diatomophyceae	Eupodiscales	Chaetoceros	Chaetoceros ceratosporus var. ceratosporus	cell	6-7x9-11	282.31	0	0	0	0	0	2	8.13909
Diatomophyceae	Eupodiscales	Chaetoceros	Chaetoceros ceratosporus var. ceratosporus	cell	7-10x11-13	576.8	0	0	0	0	0	2	10.3278
Diatomophyceae	Eupodiscales	Chaetoceros	Chaetoceros ceratosporus var. ceratosporus cf.	cell	10-12x12-15	1185.33	0	0	0	0	0	2	13.1305
Diatomophyceae	Eupodiscales	Chaetoceros	Chaetoceros ceratosporus var. ceratosporus cf.	cell	6-7x9-11	282.31	0	0	0	0	0	2	8.13909
Diatomophyceae	Eupodiscales	Chaetoceros	Chaetoceros ceratosporus var. ceratosporus cf.	cell	7-10x11-13	576.8	0	0	0	0	0	2	10.3278
Diatomophyceae	Eupodiscales	Chaetoceros	Chaetoceros danicus	cell	15-16x12-17µm	2050	0	0	0	0	0	2	15.761
Diatomophyceae	Eupodiscales	Chaetoceros	Chaetoceros danicus	cell	17-18x11-13µm	2160	0	0	0	0	0	2	16.0381
Diatomophyceae	Eupodiscales	Chaetoceros	Chaetoceros danicus	cell	17-18x15-16µm	2810	0	0	0	0	0	2	17.508
Diatomophyceae	Eupodiscales	Chaetoceros	Chaetoceros danicus	cell	17-18x19-23µm	3810	0	0	0	0	0	2	19.378
Diatomophyceae	Eupodiscales	Chaetoceros	Chaetoceros danicus	cell	19-21x12-19	3652.11	0	0	0	0	0	2	19.1065
Diatomophyceae	Eupodiscales	Chaetoceros	Chaetoceros danicus	cell	19-21x20-28	5654.88	0	0	0	0	0	2	22.1042
Diatomophyceae	Eupodiscales	Chaetoceros	Chaetoceros danicus	cell	22-23x14-19	4921.87	0	0	0	0	0	2	21.1046
Diatomophyceae	Eupodiscales	Chaetoceros	Chaetoceros danicus	cell	9-11x10-12	633.61	0	0	0	0	0	2	10.6563
Diatomophyceae	Eupodiscales	Chaetoceros	Chaetoceros danicus cf.	cell	15-16x12-17µm	2050	0	0	0	0	0	2	15.761
Diatomophyceae	Eupodiscales	Chaetoceros	Chaetoceros danicus cf.	cell	17-18x15-16µm	2810	0	0	0	0	0	2	17.508
Diatomophyceae	Eupodiscales	Chaetoceros	Chaetoceros danicus cf.	cell	9-11x10-12	633.61	0	0	0	0	0	2	10.6563
Diatomophyceae	Eupodiscales	Chaetoceros	Chaetoceros holsaticus	cell	10-12x9-12µm	748	0	0	0	0	0	2	11.2625
Diatomophyceae	Eupodiscales	Chaetoceros	Chaetoceros holsaticus	cell	6x8µm	170	0	0	0	0	0	2	6.87306
Diatomophyceae	Eupodiscales	Chaetoceros	Chaetoceros holsaticus	cell	7-8x7-9	265.31	0	0	0	0	0	2	7.97233
Diatomophyceae	Eupodiscales	Chaetoceros	Chaetoceros holsaticus cf.	cell	8-9x8-12µm	425	0	0	0	0	0	2	9.32818
Diatomophyceae	Eupodiscales	Chaetoceros	Chaetoceros minimus	cell	1-2x5-7	10.6	0	0	0	0	0	1	2.72543
Diatomophyceae	Eupodiscales	Chaetoceros	Chaetoceros minimus	cell	3 x 10-15µm	88	0	0	0	0	0	2	5.51859
Diatomophyceae	Eupodiscales	Chaetoceros	Chaetoceros minimus	cell	4x19-24	243.84	0	0	0	0	0	2	7.7512
Diatomophyceae	Eupodiscales	Chaetoceros	Chaetoceros minimus cf.	cell	3 x 10-15µm	88	0	0	0	0	0	2	5.51859
Diatomophyceae	Eupodiscales	Chaetoceros	Chaetoceros minimus cf.	cell	4x19-24	243.84	0	0	0	0	0	2	7.7512
Diatomophyceae	Eupodiscales	Chaetoceros	Chaetoceros minimus cf.	cell	4x28x5µm	440	0	0	0	0	0	2	9.43665
Diatomophyceae	Eupodiscales	Chaetoceros	Chaetoceros muelleri	cell	7x9µm	297	0	0	0	0	0	2	8.27788
Diatomophyceae	Eupodiscales	Chaetoceros	Chaetoceros muelleri cf.	cell	7x9µm	297	0	0	0	0	0	2	8.27788
Diatomophyceae	Eupodiscales	Chaetoceros	Chaetoceros neogracilis	cell	4x5µm	50.2	0	0	0	0	0	2	4.57687
Diatomophyceae	Eupodiscales	Chaetoceros	Chaetoceros similis	cell	10-13x12-17µm	1054	0	0	0	0	0	2	12.6264
Diatomophyceae	Eupodiscales	Chaetoceros	Chaetoceros similis	cell	8-10x10-12µm	490	0	0	0	0	0	2	9.78136
Diatomophyceae	Eupodiscales	Chaetoceros	Chaetoceros similis	cell	8-10x12-15µm	623	0	0	0	0	0	2	10.5965
Diatomophyceae	Eupodiscales	Chaetoceros	Chaetoceros similis	cell	8-10x15-17µm	712	0	0	0	0	0	2	11.0788
Diatomophyceae	Eupodiscales	Chaetoceros	Chaetoceros similis cf.	cell	8-10x10-12µm	490	0	0	0	0	0	2	9.78136
Diatomophyceae	Eupodiscales	Chaetoceros	Chaetoceros similis cf.	cell	8-10x12-15µm	623	0	0	0	0	0	2	10.5965
Diatomophyceae	Eupodiscales	Chaetoceros	Chaetoceros simplex	cell	10-12x10-11µm	848	0	0	0	0	0	2	11.7435
Diatomophyceae	Eupodiscales	Chaetoceros	Chaetoceros simplex	cell	11-12x11-12µm	937	0	0	0	0	0	2	12.1408
Diatomophyceae	Eupodiscales	Chaetoceros	Chaetoceros simplex	cell	4x4x6µm	75	0	0	0	0	0	1	5.23224
Diatomophyceae	Eupodiscales	Chaetoceros	Chaetoceros simplex	cell	8-9x15-16µm	747	0	0	0	0	0	2	11.2575
Diatomophyceae	Eupodiscales	Chaetoceros	Chaetoceros simplex	cell	8-9x8-9µm	410	0	0	0	0	0	1	9.21712
Diatomophyceae	Eupodiscales	Chaetoceros	Chaetoceros simplex cf.	cell	4x4x6µm	75	0	0	0	0	0	1	5.23224
Diatomophyceae	Eupodiscales	Chaetoceros	Chaetoceros spp.	cell	10x10µm	550	0	0	0	0	0	2	10.1653
Diatomophyceae	Eupodiscales	Chaetoceros	Chaetoceros spp.	cell	11-15x11-15	1207.87	0	0	0	0	0	2	13.2132
Diatomophyceae	Eupodiscales	Chaetoceros	Chaetoceros spp.	cell	1-2x4-5	7.95	0	0	0	0	0	2	2.47622
Diatomophyceae	Eupodiscales	Chaetoceros	Chaetoceros spp.	cell	16-20x11-15	2389.19	0	0	0	0	0	2	16.5863
Diatomophyceae	Eupodiscales	Chaetoceros	Chaetoceros spp.	cell	21-30x11-15	3828.82	0	0	0	0	0	2	19.4098
Diatomophyceae	Eupodiscales	Chaetoceros	Chaetoceros spp.	cell	21-30x16-20	5301.45	0	0	0	0	0	2	21.6338
Diatomophyceae	Eupodiscales	Chaetoceros	Chaetoceros spp.	cell	3-4x3-4µm	24	0	0	0	0	0	2	3.5788
Diatomophyceae	Eupodiscales	Chaetoceros	Chaetoceros spp.	cell	3-4x6µm	40.4	0	0	0	0	0	2	4.25723
Diatomophyceae	Eupodiscales	Chaetoceros	Chaetoceros spp.	cell	5-6x7µm	116	0	0	0	0	0	2	6.0509
Diatomophyceae	Eupodiscales	Chaetoceros	Chaetoceros spp.	cell	5x5µm	83.4	0	0	0	0	0	2	5.42071
Diatomophyceae	Eupodiscales	Chaetoceros	Chaetoceros spp.	cell	6-8x11-13µm	323	0	0	0	0	0	2	8.51271
Diatomophyceae	Eupodiscales	Chaetoceros	Chaetoceros spp.	cell	6x6µm	144	0	0	0	0	0	2	6.50311
Diatomophyceae	Eupodiscales	Chaetoceros	Chaetoceros spp.	cell	7x7µm	229	0	0	0	0	0	2	7.59065
Diatomophyceae	Eupodiscales	Chaetoceros	Chaetoceros spp.	cell	8x15-17µm	563	0	0	0	0	0	2	10.2448
Diatomophyceae	Eupodiscales	Chaetoceros	Chaetoceros spp.	cell	8x8µm	342	0	0	0	0	0	2	8.67646
Diatomophyceae	Eupodiscales	Chaetoceros	Chaetoceros spp.	cell	9x9µm	401	0	0	0	0	0	2	9.14917
Diatomophyceae	Eupodiscales	Chaetoceros	Chaetoceros spp. cf.	cell	3-4x3-4µm	24	0	0	0	0	0	2	3.5788
Diatomophyceae	Eupodiscales	Chaetoceros	Chaetoceros subtilis	cell	10-12x12-15	898.5	0	0	0	0	0	2	11.9722
Diatomophyceae	Eupodiscales	Chaetoceros	Chaetoceros subtilis	cell	2,4x4,5	16.96	0	0	0	0	0	2	3.18769
Diatomophyceae	Eupodiscales	Chaetoceros	Chaetoceros subtilis	cell	3x18-22	122.52	0	0	0	0	0	2	6.1622
Diatomophyceae	Eupodiscales	Chaetoceros	Chaetoceros subtilis	cell	3x8-17	76.58	0	0	0	0	0	2	5.26873
Diatomophyceae	Eupodiscales	Chaetoceros	Chaetoceros subtilis	cell	4x8-17	133.52	0	0	0	0	0	2	6.34136
Diatomophyceae	Eupodiscales	Chaetoceros	Chaetoceros subtilis	cell	5x4-7	83.45	0	0	0	0	0	2	5.42179
Diatomophyceae	Eupodiscales	Chaetoceros	Chaetoceros subtilis	cell	5x8-17	211.08	0	0	0	0	0	2	7.38725
Diatomophyceae	Eupodiscales	Chaetoceros	Chaetoceros subtilis	cell	6x10-17	324.45	0	0	0	0	0	2	8.52543
Diatomophyceae	Eupodiscales	Chaetoceros	Chaetoceros subtilis	cell	6x17-20	444.61	0	0	0	0	0	2	9.4695
Diatomophyceae	Eupodiscales	Chaetoceros	Chaetoceros subtilis	cell	7-8x9-11	375.81	0	0	0	0	0	2	8.95344
Diatomophyceae	Eupodiscales	Chaetoceros	Chaetoceros subtilis	cell	8x11-13	512.71	0	0	0	0	0	2	9.93019
Diatomophyceae	Eupodiscales	Chaetoceros	Chaetoceros subtilis var. subtilis	cell	10-12x12-15µm	898.5	0	0	0	0	0	2	11.9722
Diatomophyceae	Eupodiscales	Chaetoceros	Chaetoceros subtilis var. subtilis	cell	2.4x4.5µm	17.3	0	0	0	0	0	2	3.20885
Diatomophyceae	Eupodiscales	Chaetoceros	Chaetoceros subtilis var. subtilis	cell	2.4x4.5µm	17.3	0	0	0	0	0	2	3.20885
Diatomophyceae	Eupodiscales	Chaetoceros	Chaetoceros subtilis var. subtilis	cell	2.4x4.5µm	17.3	0	0	0	0	0	2	3.20885
Diatomophyceae	Eupodiscales	Chaetoceros	Chaetoceros subtilis var. subtilis	cell	2.4x4.5µm	17.3	0	0	0	0	0	2	3.20885
Diatomophyceae	Eupodiscales	Chaetoceros	Chaetoceros subtilis var. subtilis	cell	3x18-22µm	120	0	0	0	0	0	2	6.11966
Diatomophyceae	Eupodiscales	Chaetoceros	Chaetoceros subtilis var. subtilis	cell	3x8-17µm	75.1	0	0	0	0	0	2	5.23456
Diatomophyceae	Eupodiscales	Chaetoceros	Chaetoceros subtilis var. subtilis	cell	4x18-25µm	230	0	0	0	0	0	2	7.60168
Diatomophyceae	Eupodiscales	Chaetoceros	Chaetoceros subtilis var. subtilis	cell	5x18-22µm	334	0	0	0	0	0	2	8.60827
Diatomophyceae	Eupodiscales	Chaetoceros	Chaetoceros subtilis var. subtilis	cell	5x4-7	83.45	0	0	0	0	0	2	5.42179
Diatomophyceae	Eupodiscales	Chaetoceros	Chaetoceros subtilis var. subtilis	cell	5x8-17µm	209	0	0	0	0	0	2	7.36291
Diatomophyceae	Eupodiscales	Chaetoceros	Chaetoceros subtilis var. subtilis	cell	6x10-17µm	324	0	0	0	0	0	2	8.52149
Diatomophyceae	Eupodiscales	Chaetoceros	Chaetoceros subtilis var. subtilis	cell	6x17-20µm	444	0	0	0	0	0	2	9.46516
Diatomophyceae	Eupodiscales	Chaetoceros	Chaetoceros subtilis var. subtilis	cell	7-8x9-11	375.81	0	0	0	0	0	2	8.95344
Diatomophyceae	Eupodiscales	Chaetoceros	Chaetoceros subtilis var. subtilis	cell	8x11-13	512.71	0	0	0	0	0	2	9.93019
Diatomophyceae	Eupodiscales	Chaetoceros	Chaetoceros tenuissimus	cell	2.5x3µm	12.8	0	0	0	0	0	1	2.90227
Diatomophyceae	Eupodiscales	Chaetoceros	Chaetoceros tenuissimus	cell	3x3-5µm	24.6	0	0	0	0	0	1	3.60838
Diatomophyceae	Eupodiscales	Chaetoceros	Chaetoceros tenuissimus	cell	4x5µm	54.6	0	0	0	0	0	1	4.70686
Diatomophyceae	Eupodiscales	Chaetoceros	Chaetoceros tenuissimus cf.	cell	3x3-5µm	24.6	0	0	0	0	0	1	3.60838
Diatomophyceae	Eupodiscales	Chaetoceros	Chaetoceros throndsenii	cell	2x8-12	26.7	0	0	0	0	0	2	3.70827
Diatomophyceae	Eupodiscales	Chaetoceros	Chaetoceros throndsenii	cell	3x10-12	67.39	0	0	0	0	0	2	5.04893
Diatomophyceae	Eupodiscales	Chaetoceros	Chaetoceros throndsenii	cell	3x6-9	45.95	0	0	0	0	0	2	4.44388
Diatomophyceae	Eupodiscales	Chaetoceros	Chaetoceros throndsenii var. throndsenii	cell	2x8-12µm	27.3	0	0	0	0	0	1	3.73584
Diatomophyceae	Eupodiscales	Chaetoceros	Chaetoceros throndsenii var. throndsenii	cell	3x10-12µm	67.6	0	0	0	0	0	2	5.05416
Diatomophyceae	Eupodiscales	Chaetoceros	Chaetoceros throndsenii var. throndsenii	cell	3x6-9µm	46.1	0	0	0	0	0	2	4.44871
Diatomophyceae	Eupodiscales	Chaetoceros	Chaetoceros throndsenii var. throndsenii	cell	3x6-9µm	46.1	0	0	0	0	0	2	4.44871
Diatomophyceae	Eupodiscales	Chaetoceros	Chaetoceros throndsenii var. throndsenii cf.	cell	2x8-12µm	27.3	0	0	0	0	0	2	3.73584
Diatomophyceae	Eupodiscales	Chaetoceros	Chaetoceros wighamii	cell	10-11x6-8µm	424	0	0	0	0	0	2	9.32085
Diatomophyceae	Eupodiscales	Chaetoceros	Chaetoceros wighamii	cell	10x10µm	667	0	0	0	0	0	2	10.8403
Diatomophyceae	Eupodiscales	Chaetoceros	Chaetoceros wighamii	cell	11-12x11-12µm	955	0	0	0	0	0	2	12.218
Diatomophyceae	Eupodiscales	Chaetoceros	Chaetoceros wighamii	cell	12x5µm	396	0	0	0	0	0	2	9.11099
Diatomophyceae	Eupodiscales	Chaetoceros	Chaetoceros wighamii	cell	13-14x13-14µm	1550	0	0	0	0	0	2	14.3586
Diatomophyceae	Eupodiscales	Chaetoceros	Chaetoceros wighamii	cell	13x6-8µm	650	0	0	0	0	0	2	10.7474
Diatomophyceae	Eupodiscales	Chaetoceros	Chaetoceros wighamii	cell	13x8-10µm	836	0	0	0	0	0	2	11.6879
Diatomophyceae	Eupodiscales	Chaetoceros	Chaetoceros wighamii	cell	15-16x15-16µm	2340	0	0	0	0	0	2	16.4717
Diatomophyceae	Eupodiscales	Chaetoceros	Chaetoceros wighamii	cell	15-17x11-13µm	1450	0	0	0	0	0	2	14.0429
Diatomophyceae	Eupodiscales	Chaetoceros	Chaetoceros wighamii	cell	15-17x8-10µm	965	0	0	0	0	0	2	12.2605
Diatomophyceae	Eupodiscales	Chaetoceros	Chaetoceros wighamii	cell	16-20x3-5µm	610	0	0	0	0	0	2	10.5223
Diatomophyceae	Eupodiscales	Chaetoceros	Chaetoceros wighamii	cell	17-18x17-18µm	3370	0	0	0	0	0	2	18.6013
Diatomophyceae	Eupodiscales	Chaetoceros	Chaetoceros wighamii	cell	18-20x11-13µm	2040	0	0	0	0	0	2	15.7354
Diatomophyceae	Eupodiscales	Chaetoceros	Chaetoceros wighamii	cell	18-20x11-13µm	2040	0	0	0	0	0	2	15.7354
Diatomophyceae	Eupodiscales	Chaetoceros	Chaetoceros wighamii	cell	19-20x19-20µm	4660	0	0	0	0	0	2	20.7235
Diatomophyceae	Eupodiscales	Chaetoceros	Chaetoceros wighamii	cell	21-22x14-16µm	3270	0	0	0	0	0	2	18.4155
Diatomophyceae	Eupodiscales	Chaetoceros	Chaetoceros wighamii	cell	21-22x6-10µm	1742	0	0	0	0	0	2	14.9285
Diatomophyceae	Eupodiscales	Chaetoceros	Chaetoceros wighamii	cell	5x5µm	83.4	0	0	0	0	0	2	5.42071
Diatomophyceae	Eupodiscales	Chaetoceros	Chaetoceros wighamii	cell	6x6µm	144	0	0	0	0	0	2	6.50311
Diatomophyceae	Eupodiscales	Chaetoceros	Chaetoceros wighamii	cell	7x7µm	229	0	0	0	0	0	2	7.59065
Diatomophyceae	Eupodiscales	Chaetoceros	Chaetoceros wighamii	cell	8x8µm	342	0	0	0	0	0	2	8.67646
Diatomophyceae	Eupodiscales	Chaetoceros	Chaetoceros wighamii	cell	9x9µm	486	0	0	0	0	0	2	9.75467
Diatomophyceae	Eupodiscales	Chaetoceros	Chaetoceros wighamii cf.	cell	15-17x8-10µm	965	0	0	0	0	0	2	12.2605
Diatomophyceae	Eupodiscales	Chaetoceros	Chaetoceros wighamii cf.	cell	19-20x19-20µm	4660	0	0	0	0	0	2	20.7235
Diatomophyceae	Eupodiscales	Coscinodiscus	Coscinodiscus granii	cell	110-130µm	814000	0	0	0	0	0	2	115.844
Diatomophyceae	Eupodiscales	Coscinodiscus	Coscinodiscus granii	cell	130-150µm	1080000	0	0	0	0	0	2	127.294
Diatomophyceae	Eupodiscales	Coscinodiscus	Coscinodiscus granii	cell	150-170µm	1610000	0	0	0	0	0	2	145.415
Diatomophyceae	Eupodiscales	Coscinodiscus	Coscinodiscus granii	cell	50-70µm	119000	0	0	0	0	0	2	61.0262
Diatomophyceae	Eupodiscales	Coscinodiscus	Coscinodiscus granii	cell	70-90µm	281000	0	0	0	0	0	2	81.2648
Diatomophyceae	Eupodiscales	Coscinodiscus	Coscinodiscus granii	cell	90-110µm	550000	0	0	0	0	0	2	101.653
Diatomophyceae	Eupodiscales	Coscinodiscus	Coscinodiscus granii cf.	cell	50-70µm	119000	0	0	0	0	0	2	61.0262
Diatomophyceae	Eupodiscales	Coscinodiscus	Coscinodiscus radiatus	cell	11,4x60µm	32216	0	0	0	0	0	2	39.4782
Diatomophyceae	Eupodiscales	Coscinodiscus	Coscinodiscus spp.	cell	20-30µm	8590	0	0	0	0	0	2	25.4096
Diatomophyceae	Eupodiscales	Coscinodiscus	Coscinodiscus spp.	cell	30-40µm	23600	0	0	0	0	0	2	35.5881
Diatomophyceae	Eupodiscales	Coscinodiscus	Coscinodiscus spp.	cell	50-60µm	78400	0	0	0	0	0	2	53.1014
Diatomophyceae	Eupodiscales	Coscinodiscus	Coscinodiscus spp.	cell	60-70µm	129000	0	0	0	0	0	2	62.6898
Diatomophyceae	Eupodiscales	Coscinodiscus	Coscinodiscus spp.	cell	70-90µm	201000	0	0	0	0	0	2	72.6774
Diatomophyceae	Eupodiscales	Coscinodiscus	Coscinodiscus spp.	cell	90-110µm	393000	0	0	0	0	0	2	90.8792
Diatomophyceae	Eupodiscales	Coscinodiscus	Coscinodiscus spp. cf.	cell	30-40µm	23600	0	0	0	0	0	2	35.5881
Diatomophyceae	Eupodiscales	Cyclostephanos	Cyclostephanos dubius	cell	17-22µm	3170	0	0	0	0	0	2	18.2258
Diatomophyceae	Eupodiscales	Cyclotella	Cyclotella atomus	cell	4µm	25.1	0	0	0	0	0	1	3.63266
Diatomophyceae	Eupodiscales	Cyclotella	Cyclotella atomus	cell	5µm	49.1	0	0	0	0	0	1	4.54319
Diatomophyceae	Eupodiscales	Cyclotella	Cyclotella atomus	cell	6µm	84.8	0	0	0	0	0	1	5.45087
Diatomophyceae	Eupodiscales	Cyclotella	Cyclotella atomus	cell	7µm	135	0	0	0	0	0	1	6.36471
Diatomophyceae	Eupodiscales	Cyclotella	Cyclotella atomus	cell	8µm	201	0	0	0	0	0	1	7.26774
Diatomophyceae	Eupodiscales	Cyclotella	Cyclotella caspia	cell	6x10µm	471	0	0	0	0	0	1	9.65326
Diatomophyceae	Eupodiscales	Cyclotella	Cyclotella choctawhatcheeana	cell	5-7	113.1	0	0	0	0	0	1	6.00005
Diatomophyceae	Eupodiscales	Cyclotella	Cyclotella choctawhatcheeana	cell	7-9	251.33	0	0	0	0	0	1	7.82976
Diatomophyceae	Eupodiscales	Cyclotella	Cyclotella choctawhatcheeana	cell	9-11	471.24	0	0	0	0	0	1	9.6549
Diatomophyceae	Eupodiscales	Cyclotella	Cyclotella choctawhatcheeana	cell	5µm	58.9	0	0	0	0	0	1	4.82731
Diatomophyceae	Eupodiscales	Cyclotella	Cyclotella choctawhatcheeana cf.	cell	5-7	113.1	0	0	0	0	0	1	6.00005
Diatomophyceae	Eupodiscales	Cyclotella	Cyclotella choctawhatcheeana cf.	cell	7-9	251.33	0	0	0	0	0	1	7.82976
Diatomophyceae	Eupodiscales	Cyclotella	Cyclotella choctawhatcheeana cf.	cell	9-11	471.24	0	0	0	0	0	1	9.6549
Diatomophyceae	Eupodiscales	Cyclotella	Cyclotella choctawhatcheeana cf.	cell	5µm	58.9	0	0	0	0	0	1	4.82731
Diatomophyceae	Eupodiscales	Cyclotella	Cyclotella meneghiniana	cell	12-17µm	2720	0	0	0	0	0	2	17.319
Diatomophyceae	Eupodiscales	Cyclotella	Cyclotella meneghiniana	cell	18-22µm	5280	0	0	0	0	0	2	21.6045
Diatomophyceae	Eupodiscales	Cyclotella	Cyclotella meneghiniana	cell	23-27µm	11000	0	0	0	0	0	2	27.5929
Diatomophyceae	Eupodiscales	Cyclotella	Cyclotella meneghiniana	cell	7-12µm	659	0	0	0	0	0	1	10.7968
Diatomophyceae	Eupodiscales	Cyclotella	Cyclotella radiosa	cell	6x14µm	923	0	0	0	0	0	2	12.08
Diatomophyceae	Eupodiscales	Cyclotella	Cyclotella spp.	cell	12-17µm	1720	0	0	0	0	0	2	14.8654
Diatomophyceae	Eupodiscales	Cyclotella	Cyclotella spp.	cell	18-22µm	3140	0	0	0	0	0	2	18.1681
Diatomophyceae	Eupodiscales	Cyclotella	Cyclotella spp.	cell	3-7µm	63.8	0	0	0	0	0	1	4.95763
Diatomophyceae	Eupodiscales	Cyclotella	Cyclotella spp.	cell	3x5,5µm	71	0	0	0	0	0	1	5.13752
Diatomophyceae	Eupodiscales	Cyclotella	Cyclotella spp.	cell	3x6,5µm	99	0	0	0	0	0	1	5.73956
Diatomophyceae	Eupodiscales	Cyclotella	Cyclotella spp.	cell	4x8µm	201	0	0	0	0	0	1	7.26774
Diatomophyceae	Eupodiscales	Cyclotella	Cyclotella spp.	cell	7-12µm	510	0	0	0	0	0	1	9.91267
Diatomophyceae	Eupodiscales	Cyclotella	Cyclotella stelligera	cell	10-12µm	684	0	0	0	0	0	1	10.9317
Diatomophyceae	Eupodiscales	Cyclotella	Cyclotella stelligera	cell	13-17µm	1060	0	0	0	0	0	2	12.6503
Diatomophyceae	Eupodiscales	Cyclotella	Cyclotella stelligera	cell	18-22µm	2260	0	0	0	0	0	2	16.2818
Diatomophyceae	Eupodiscales	Cyclotella	Cyclotella stelligera	cell	7x12µm	791	0	0	0	0	0	2	11.4743
Diatomophyceae	Eupodiscales	Leptocylindrus	Leptocylindrus danicus	cell	4-6x25-30	549.78	0	0	0	0	0	2	10.164
Diatomophyceae	Eupodiscales	Leptocylindrus	Leptocylindrus danicus	cell	4-6x30-50	785.4	0	0	0	0	0	2	11.4472
Diatomophyceae	Eupodiscales	Leptocylindrus	Leptocylindrus danicus	cell	5-7x25-35	876.51	0	0	0	0	0	2	11.8737
Diatomophyceae	Eupodiscales	Melosira	Melosira arctica	cell	11-13x20-25µm	2490	0	0	0	0	0	2	16.8164
Diatomophyceae	Eupodiscales	Melosira	Melosira arctica	cell	13-15x15-20	2693.92	0	0	0	0	0	2	17.2635
Diatomophyceae	Eupodiscales	Melosira	Melosira arctica	cell	13-15x20-30	3848.46	0	0	0	0	0	2	19.443
Diatomophyceae	Eupodiscales	Melosira	Melosira arctica	cell	14-16x17-25	3534.3	0	0	0	0	0	2	18.8988
Diatomophyceae	Eupodiscales	Melosira	Melosira arctica	cell	16-18x17-25	4539.61	0	0	0	0	0	2	20.5434
Diatomophyceae	Eupodiscales	Melosira	Melosira arctica	cell	18-20x20-30	7371.76	0	0	0	0	0	2	24.1467
Diatomophyceae	Eupodiscales	Melosira	Melosira arctica	cell	7-9x10-16	653.45	0	0	0	0	0	2	10.7664
Diatomophyceae	Eupodiscales	Melosira	Melosira arctica	cell	8-10x15-20µm	1110	0	0	0	0	0	2	12.8462
Diatomophyceae	Eupodiscales	Melosira	Melosira lineata	cell	13-15x26-34µm	4615.8	0	0	0	0	0	2	20.6577
Diatomophyceae	Eupodiscales	Melosira	Melosira lineata	cell	18-22x40-50µm	14130	0	0	0	0	0	2	29.9949
Diatomophyceae	Eupodiscales	Melosira	Melosira lineata cf.	cell	13-15x26-34µm	4615.8	0	0	0	0	0	2	20.6577
Diatomophyceae	Eupodiscales	Melosira	Melosira moniliformis	cell	18-22x18-22	6283.2	0	0	0	0	0	2	22.8943
Diatomophyceae	Eupodiscales	Melosira	Melosira moniliformis	cell	31-40x31-40	33674	0	0	0	0	0	2	40.065
Diatomophyceae	Eupodiscales	Melosira	Melosira moniliformis	cell	32x36µm	32556	0	0	0	0	0	2	39.6166
Diatomophyceae	Eupodiscales	Melosira	Melosira moniliformis	cell	36,8x35,9µm	37231	0	0	0	0	0	2	41.4288
Diatomophyceae	Eupodiscales	Melosira	Melosira moniliformis cf.	cell	18-22x18-22	6283.2	0	0	0	0	0	2	22.8943
Diatomophyceae	Eupodiscales	Melosira	Melosira moniliformis cf.	cell	32x36µm	32556	0	0	0	0	0	2	39.6166
Diatomophyceae	Eupodiscales	Melosira	Melosira nummuloides	cell	17,3x12,3µm	2055	0	0	0	0	0	2	15.7739
Diatomophyceae	Eupodiscales	Melosira	Melosira nummuloides cf.	cell	9-11x15-20µm	1370	0	0	0	0	0	2	13.7797
Diatomophyceae	Eupodiscales	Melosira	Melosira spp.	cell	8-10x15-20	1113.3	0	0	0	0	0	2	12.8589
Diatomophyceae	Eupodiscales	Melosira	Melosira varians	cell	10-12x25-30	2463.01	0	0	0	0	0	2	16.7554
Diatomophyceae	Eupodiscales	Melosira	Melosira varians	cell	13-15x20-25µm	3450	0	0	0	0	0	2	18.7474
Diatomophyceae	Eupodiscales	Melosira	Melosira varians	cell	15-17x25-30µm	5630	0	0	0	0	0	2	22.0717
Diatomophyceae	Eupodiscales	Melosira	Melosira varians	cell	18-22x30-35µm	10210.2	0	0	0	0	0	2	26.9161
Diatomophyceae	Eupodiscales	Rhizosolenia	Rhizosolenia longiseta	cell	2-4x120-160	824.67	0	0	0	0	0	2	11.6348
Diatomophyceae	Eupodiscales	Rhizosolenia	Rhizosolenia longiseta	cell	3x140x4µm	1319	0	0	0	0	0	2	13.6066
Diatomophyceae	Eupodiscales	Rhizosolenia	Rhizosolenia longiseta	cell	4-7x120-160µm	3023.79	0	0	0	0	0	2	17.9412
Diatomophyceae	Eupodiscales	Rhizosolenia	Rhizosolenia longiseta	cell	4-7x70-120µm	2051.86	0	0	0	0	0	2	15.7658
Diatomophyceae	Eupodiscales	Rhizosolenia	Rhizosolenia longiseta	cell	4x80x7µm	1758	0	0	0	0	0	2	14.9741
Diatomophyceae	Eupodiscales	Rhizosolenia	Rhizosolenia longiseta	cell	7-10x120-160µm	7196.62	0	0	0	0	0	2	23.9539
Diatomophyceae	Eupodiscales	Rhizosolenia	Rhizosolenia longiseta	cell	7-10x160-200µm	9252.8	0	0	0	0	0	2	26.047
Diatomophyceae	Eupodiscales	Rhizosolenia	Rhizosolenia longiseta	cell	7-10x70-120µm	4883.42	0	0	0	0	0	2	21.0495
Diatomophyceae	Eupodiscales	Rhizosolenia	Rhizosolenia longiseta cf.	cell	2-4x120-160	824.67	0	0	0	0	0	2	11.6348
Diatomophyceae	Eupodiscales	Rhizosolenia	Rhizosolenia spp.	cell	2x15x2µm	47	0	0	0	0	0	2	4.47747
Diatomophyceae	Eupodiscales	Rhizosolenia	Rhizosolenia spp.	cell	2x40x3,5µm	220	0	0	0	0	0	2	7.48988
Diatomophyceae	Eupodiscales	Rhizosolenia	Rhizosolenia spp.	cell	3-5x75-125µm	1256	0	0	0	0	0	2	13.3864
Diatomophyceae	Eupodiscales	Rhizosolenia	Rhizosolenia spp.	cell	4x32x6µm	603	0	0	0	0	0	2	10.4819
Diatomophyceae	Eupodiscales	Rhizosolenia	Rhizosolenia spp.	cell	5-10x200-400µm	13246.9	0	0	0	0	0	2	29.3565
Diatomophyceae	Eupodiscales	Skeletonema	Skeletonema marinoi	cell	10x15-25µm	1650	0	0	0	0	0	2	14.6609
Diatomophyceae	Eupodiscales	Skeletonema	Skeletonema marinoi	cell	2x14µm	44	0	0	0	0	0	2	4.38011
Diatomophyceae	Eupodiscales	Skeletonema	Skeletonema marinoi	cell	2x3-5µm	12.6	0	0	0	0	0	2	2.88707
Diatomophyceae	Eupodiscales	Skeletonema	Skeletonema marinoi	cell	3x15-25µm	134	0	0	0	0	0	2	6.34895
Diatomophyceae	Eupodiscales	Skeletonema	Skeletonema marinoi	cell	3x3-5µm	28.3	0	0	0	0	0	2	3.78091
Diatomophyceae	Eupodiscales	Skeletonema	Skeletonema marinoi	cell	3x6-8µm	49.5	0	0	0	0	0	2	4.55549
Diatomophyceae	Eupodiscales	Skeletonema	Skeletonema marinoi	cell	3x9-14µm	77.7	0	0	0	0	0	2	5.29429
Diatomophyceae	Eupodiscales	Skeletonema	Skeletonema marinoi	cell	4x15-25µm	264	0	0	0	0	0	2	7.95918
Diatomophyceae	Eupodiscales	Skeletonema	Skeletonema marinoi	cell	4x7-8µm	94.2	0	0	0	0	0	2	5.64526
Diatomophyceae	Eupodiscales	Skeletonema	Skeletonema marinoi	cell	5x7-10µm	167	0	0	0	0	0	2	6.83239
Diatomophyceae	Eupodiscales	Skeletonema	Skeletonema marinoi	cell	5x9-14µm	216	0	0	0	0	0	2	7.44421
Diatomophyceae	Eupodiscales	Skeletonema	Skeletonema marinoi	cell	6x15-25µm	537	0	0	0	0	0	2	10.0846
Diatomophyceae	Eupodiscales	Skeletonema	Skeletonema marinoi	cell	6x7-10µm	226	0	0	0	0	0	2	7.55736
Diatomophyceae	Eupodiscales	Skeletonema	Skeletonema marinoi	cell	6x9-14µm	311	0	0	0	0	0	2	8.40596
Diatomophyceae	Eupodiscales	Skeletonema	Skeletonema marinoi	cell	7x15-25µm	731	0	0	0	0	0	2	11.1765
Diatomophyceae	Eupodiscales	Skeletonema	Skeletonema marinoi	cell	7x7-10µm	327	0	0	0	0	0	2	8.54771
Diatomophyceae	Eupodiscales	Skeletonema	Skeletonema marinoi	cell	7x9-14µm	423	0	0	0	0	0	2	9.31352
Diatomophyceae	Eupodiscales	Skeletonema	Skeletonema marinoi	cell	8x15-25µm	955	0	0	0	0	0	2	12.218
Diatomophyceae	Eupodiscales	Skeletonema	Skeletonema marinoi	cell	8x9-14µm	553	0	0	0	0	0	2	10.1838
Diatomophyceae	Eupodiscales	Skeletonema	Skeletonema marinoi	cell	9-11x9-14	863.94	0	0	0	0	0	2	11.8167
Diatomophyceae	Eupodiscales	Skeletonema	Skeletonema marinoi cf.	cell	2x14µm	44	0	0	0	0	0	2	4.38011
Diatomophyceae	Eupodiscales	Skeletonema	Skeletonema marinoi cf.	cell	2x3-5µm	12.6	0	0	0	0	0	2	2.88707
Diatomophyceae	Eupodiscales	Skeletonema	Skeletonema marinoi cf.	cell	3x6-8µm	49.5	0	0	0	0	0	2	4.55549
Diatomophyceae	Eupodiscales	Skeletonema	Skeletonema marinoi cf.	cell	3x9-14µm	77.7	0	0	0	0	0	2	5.29429
Diatomophyceae	Eupodiscales	Skeletonema	Skeletonema marinoi cf.	cell	4x9-14µm	138	0	0	0	0	0	2	6.41151
Diatomophyceae	Eupodiscales	Skeletonema	Skeletonema potamos	cell	2.5-4x4-7	45.63	0	0	0	0	0	2	4.43354
Diatomophyceae	Eupodiscales	Skeletonema	Skeletonema potamos	cell	2.5-4x8-11	78.81	0	0	0	0	0	2	5.31938
Diatomophyceae	Eupodiscales	Skeletonema	Skeletonema potamos	cell	5-6x4-7	130.67	0	0	0	0	0	2	6.29592
Diatomophyceae	Eupodiscales	Skeletonema	Skeletonema potamos cf.	cell	2.5-4x4-7	45.63	0	0	0	0	0	2	4.43354
Diatomophyceae	Eupodiscales	Skeletonema	Skeletonema potamos cf.	cell	2.5-4x8-11	78.81	0	0	0	0	0	2	5.31938
Diatomophyceae	Eupodiscales	Skeletonema	Skeletonema spp.	cell	10x4µm	126	0	0	0	0	0	2	6.22
Diatomophyceae	Eupodiscales	Skeletonema	Skeletonema spp.	cell	3-4x11-15	125.07	0	0	0	0	0	2	6.20466
Diatomophyceae	Eupodiscales	Skeletonema	Skeletonema spp. cf.	cell	10x4µm	126	0	0	0	0	0	2	6.22
Diatomophyceae	Eupodiscales	Skeletonema	Skeletonema subsalsum	cell	3-4x11-15µm	125	0	0	0	0	0	2	6.2035
Diatomophyceae	Eupodiscales	Skeletonema	Skeletonema subsalsum	cell	3-4x7-10µm	94.2	0	0	0	0	0	2	5.64526
Diatomophyceae	Eupodiscales	Skeletonema	Skeletonema subsalsum	cell	5-6x8-13µm	249	0	0	0	0	0	2	7.80549
Diatomophyceae	Eupodiscales	Skeletonema	Skeletonema subsalsum cf.	cell	4-5x4.5-7.5µm	95.4	0	0	0	0	0	2	5.66913
Diatomophyceae	Eupodiscales	Skeletonema	Skeletonema subsalsum cf.	cell	5-6x8-13µm	249	0	0	0	0	0	2	7.80549
Diatomophyceae	Eupodiscales	Stephanodiscus	Stephanodiscus spp.	cell	13-17µm	1590	0	0	0	0	0	2	14.481
Diatomophyceae	Eupodiscales	Stephanodiscus	Stephanodiscus spp.	cell	18-22µm	3770	0	0	0	0	0	2	19.3099
Diatomophyceae	Eupodiscales	Thalassiosira	Thalassiosira baltica	cell	17-22µm	3140	0	0	0	0	0	2	18.1681
Diatomophyceae	Eupodiscales	Thalassiosira	Thalassiosira baltica	cell	22-27µm	6130	0	0	0	0	0	2	22.7067
Diatomophyceae	Eupodiscales	Thalassiosira	Thalassiosira baltica	cell	27-32µm	10600	0	0	0	0	0	2	27.2543
Diatomophyceae	Eupodiscales	Thalassiosira	Thalassiosira baltica	cell	32-40µm	16800	0	0	0	0	0	2	31.7763
Diatomophyceae	Eupodiscales	Thalassiosira	Thalassiosira baltica	cell	40-50µm	35800	0	0	0	0	0	2	40.891
Diatomophyceae	Eupodiscales	Thalassiosira	Thalassiosira baltica	cell	50-60µm	65300	0	0	0	0	0	2	49.9618
Diatomophyceae	Eupodiscales	Thalassiosira	Thalassiosira baltica	cell	60-70µm	64700	0	0	0	0	0	2	49.8083
Diatomophyceae	Eupodiscales	Thalassiosira	Thalassiosira baltica	cell	70-80µm	99400	0	0	0	0	0	2	57.4728
Diatomophyceae	Eupodiscales	Thalassiosira	Thalassiosira baltica	cell	80-90µm	145000	0	0	0	0	0	2	65.1813
Diatomophyceae	Eupodiscales	Thalassiosira	Thalassiosira baltica cf.	cell	22-27µm	6130	0	0	0	0	0	2	22.7067
Diatomophyceae	Eupodiscales	Thalassiosira	Thalassiosira baltica cf.	cell	32-40µm	16800	0	0	0	0	0	2	31.7763
Diatomophyceae	Eupodiscales	Thalassiosira	Thalassiosira levanderi	cell	7-8µm	199	0	0	0	0	0	2	7.24355
Diatomophyceae	Eupodiscales	Thalassiosira	Thalassiosira levanderi	cell	9-10µm	404	0	0	0	0	0	2	9.17193
Diatomophyceae	Eupodiscales	Thalassiosira	Thalassiosira levanderi cf.	cell	11-12µm	716	0	0	0	0	0	2	11.0995
Diatomophyceae	Eupodiscales	Thalassiosira	Thalassiosira levanderi cf.	cell	13-14µm	1160	0	0	0	0	0	2	13.0363
Diatomophyceae	Eupodiscales	Thalassiosira	Thalassiosira levanderi cf.	cell	7-8µm	199	0	0	0	0	0	2	7.24355
Diatomophyceae	Eupodiscales	Thalassiosira	Thalassiosira pseudonana	cell	4-6µm	63.8	0	0	0	0	0	2	4.95763
Diatomophyceae	Eupodiscales	Thalassiosira	Thalassiosira spp.	cell	12-17µm	1720	0	0	0	0	0	2	14.8654
Diatomophyceae	Eupodiscales	Thalassiosira	Thalassiosira spp.	cell	22-27µm	6130	0	0	0	0	0	2	22.7067
Diatomophyceae	Eupodiscales	Thalassiosira	Thalassiosira spp.	cell	27-32µm	10600	0	0	0	0	0	2	27.2543
Diatomophyceae	Eupodiscales	Thalassiosira	Thalassiosira spp.	cell	32-40µm	16800	0	0	0	0	0	2	31.7763
Diatomophyceae	Eupodiscales	Thalassiosira	Thalassiosira spp.	cell	3-7µm	63.8	0	0	0	0	0	2	4.95763
Diatomophyceae	Eupodiscales	Thalassiosira	Thalassiosira spp.	cell	40-50µm	35800	0	0	0	0	0	2	40.891
Diatomophyceae	Eupodiscales	Thalassiosira	Thalassiosira spp.	cell	60-70µm	64700	0	0	0	0	0	2	49.8083
Diatomophyceae	Eupodiscales	Thalassiosira	Thalassiosira spp.	cell	70-90µm	121000	0	0	0	0	0	2	61.3662
Diatomophyceae	Eupodiscales	Thalassiosira	Thalassiosira spp.	cell	7-12µm	510	0	0	0	0	0	2	9.91267
Diatomophyceae	Eupodiscales	Thalassiosira	Thalassiosira spp. cf.	cell	40-50µm	35800	0	0	0	0	0	2	40.891
Diatomophyceae	Eupodiscales	Urosolenia	Urosolenia eriensis	cell	2x15x6µm	141	0	0	0	0	0	2	6.45764
Diatomophyceae	Eupodiscales	Urosolenia	Urosolenia eriensis	cell	2x30x7µm	330	0	0	0	0	0	2	8.57377
Diatomophyceae	Eupodiscales	Urosolenia	Urosolenia eriensis	cell	2x60x6,5µm	612	0	0	0	0	0	2	10.5338
Diatomophyceae	Eupodiscales	Urosolenia	Urosolenia eriensis	cell	3x60x12µm	1696	0	0	0	0	0	2	14.7959
Diatomophyceae	Eupodiscales	Urosolenia	Urosolenia eriensis	cell	6-10x40-60	942.48	0	0	0	0	0	2	12.1644
Diatomophyceae	Eupodiscales		Eupodiscales	cell	10x20µm	3140	0	0	0	0	0	2	18.1681
Diatomophyceae	Eupodiscales		Eupodiscales	cell	12,5x25µm	6133	0	0	0	0	0	2	22.7104
Diatomophyceae	Eupodiscales		Eupodiscales	cell	12x27µm	6867	0	0	0	0	0	2	23.5825
Diatomophyceae	Eupodiscales		Eupodiscales	cell	15x40µm	18840	0	0	0	0	0	2	33.0137
Diatomophyceae	Eupodiscales		Eupodiscales	cell	17,5x35µm	16828	0	0	0	0	0	2	31.794
Diatomophyceae	Eupodiscales		Eupodiscales	cell	19,5x65µm	64674	0	0	0	0	0	2	49.8016
Diatomophyceae	Eupodiscales		Eupodiscales	cell	1x2µm	3	0	0	0	0	0	1	1.7894
Diatomophyceae	Eupodiscales		Eupodiscales	cell	2,5x5µm	49	0	0	0	0	0	1	4.5401
Diatomophyceae	Eupodiscales		Eupodiscales	cell	22,5x45µm	35767	0	0	0	0	0	2	40.8785
Diatomophyceae	Eupodiscales		Eupodiscales	cell	24x80µm	120576	0	0	0	0	0	2	61.2944
Diatomophyceae	Eupodiscales		Eupodiscales	cell	25x50µm	49063	0	0	0	0	0	2	45.4205
Diatomophyceae	Eupodiscales		Eupodiscales	cell	27,5x55µm	65302	0	0	0	0	0	2	49.9623
Diatomophyceae	Eupodiscales		Eupodiscales	cell	2x3µm	14	0	0	0	0	0	1	2.99027
Diatomophyceae	Eupodiscales		Eupodiscales	cell	2x4µm	25	0	0	0	0	0	1	3.62783
Diatomophyceae	Eupodiscales		Eupodiscales	cell	3,5x7µm	135	0	0	0	0	0	1	6.36471
Diatomophyceae	Eupodiscales		Eupodiscales	cell	30x60µm	84780	0	0	0	0	0	2	54.5044
Diatomophyceae	Eupodiscales		Eupodiscales	cell	5x10µm	393	0	0	0	0	0	1	9.08792
Diatomophyceae	Eupodiscales		Eupodiscales	cell	6,8x18µm	1730	0	0	0	0	0	2	14.8942
Diatomophyceae	Eupodiscales		Eupodiscales	cell	7,5x15µm	1325	0	0	0	0	0	2	13.6272
Diatomophyceae	Eupodiscales		Eupodiscales cf.	cell	2,5x5µm	49	0	0	0	0	0	1	4.5401
Diatomophyceae	Eupodiscales		Eupodiscales cf.	cell	3,5x7µm	135	0	0	0	0	0	1	6.36471
Diatomophyceae	Eupodiscales		Eupodiscales cf.	cell	7,5x15µm	1325	0	0	0	0	0	2	13.6272
Diatomophyceae			Diatomophyceae	cell	45x1,5x2µm	135	0	0	0	0	0	2	6.36471
Diatomophyceae (PROPOSED sisävesi)	Eupodiscales (PROPOSED sisävesi)	Chaetoceros (PROPOSED sisävesi)	Chaetoceros spp. (PROPOSED sisävesi)	cell	15x20x20µm	4710	0	0	0	0	0	2	20.7973
Dinophyceae	Dinophysiales	Dinophysis	Dinophysis acuminata	cell	28-32µm	4950	0	0	1	1	1	2	21.1447
Dinophyceae	Dinophysiales	Dinophysis	Dinophysis acuminata	cell	38-42µm	12100	0	0	1	1	1	2	28.4836
Dinophyceae	Dinophysiales	Dinophysis	Dinophysis acuminata	cell	43-47µm	16900	0	0	1	1	1	2	31.8392
Dinophyceae	Dinophysiales	Dinophysis	Dinophysis acuminata	cell	48-52µm	23600	0	0	1	1	1	2	35.5881
Dinophyceae	Dinophysiales	Dinophysis	Dinophysis acuminata	cell	53-57µm	31700	0	0	1	1	1	2	39.2663
Dinophyceae	Dinophysiales	Dinophysis	Dinophysis acuta	cell	55-57µm	33600	0	0	1	1	1	2	40.0357
Dinophyceae	Dinophysiales	Dinophysis	Dinophysis acuta	cell	58-60µm	39200	0	0	1	1	1	2	42.1466
Dinophyceae	Dinophysiales	Dinophysis	Dinophysis acuta	cell	75µm	81000	0	0	1	1	1	2	53.682
Dinophyceae	Dinophysiales	Dinophysis	Dinophysis norvegica	cell	40-50µm	14600	0	0	1	1	1	2	30.3239
Dinophyceae	Dinophysiales	Dinophysis	Dinophysis norvegica	cell	50-60µm	29600	0	0	1	1	1	2	38.3794
Dinophyceae	Dinophysiales	Dinophysis	Dinophysis norvegica	cell	60-70µm	48900	0	0	1	1	1	2	45.3701
Dinophyceae	Dinophysiales	Dinophysis	Dinophysis norvegica cf.	cell	50-60µm	29600	0	0	1	1	1	2	38.3794
Dinophyceae	Dinophysiales	Dinophysis	Dinophysis norvegica cf.	cell	60-70µm	48900	0	0	1	1	1	2	45.3701
Dinophyceae	Dinophysiales	Dinophysis	Dinophysis spp.	cell	20-25µm	2010	0	0	1	1	1	2	15.6579
Dinophyceae	Dinophysiales	Dinophysis	Dinophysis spp.	cell	25-30µm	3620	0	0	1	1	1	2	19.0504
Dinophyceae	Dinophysiales	Dinophysis	Dinophysis spp.	cell	30-40µm	7070	0	0	1	1	1	2	23.8126
Dinophyceae	Dinophysiales	Dinophysis	Dinophysis spp.	cell	40-45µm	13100	0	0	1	1	1	2	29.2476
Dinophyceae	Dinophysiales	Dinophysis	Dinophysis spp.	cell	45-50µm	18200	0	0	1	1	1	2	32.6355
Dinophyceae	Dinophysiales	Dinophysis	Dinophysis spp.	cell	50-60µm	27400	0	0	1	1	1	2	37.4039
Dinophyceae	Dinophysiales	Dinophysis	Dinophysis spp. cf.	cell	50-60µm	27400	0	0	1	1	1	2	37.4039
Dinophyceae	Gonyaulacales	Alexandrium	Alexandrium ostenfeldii cf.	cell	32-37x32-37	21200	0	0	1	0	1	2	34.3383
Dinophyceae	Gonyaulacales	Alexandrium	Alexandrium spp. cf.	cell	23-25x23-25	7230	0	0	1	0	1	2	23.9909
Dinophyceae	Gonyaulacales	Amylax	Amylax triacantha	cell	23-26x35-45	6442.73	0	0	1	0	0	2	23.0864
Dinophyceae	Gonyaulacales	Amylax	Amylax triacantha	cell	27-30x45-55	10650.9	0	0	1	0	0	2	27.2979
Dinophyceae	Gonyaulacales	Amylax	Amylax triacantha	cell	34-37x35-45	13830.4	0	0	1	0	0	2	29.7814
Dinophyceae	Gonyaulacales	Amylax	Amylax triacantha	cell	35-40x47-57	20130.6	0	0	1	0	0	2	33.7509
Dinophyceae	Gonyaulacales	Amylax	Amylax triacantha var. buxus	cell	23-26x35-45	6442.73	0	0	1	0	0	2	23.0864
Dinophyceae	Gonyaulacales	Ceratium	Ceratium hirundinella	cell	30-34	14910	0	0	1	0	0	2	30.537
Dinophyceae	Gonyaulacales	Ceratium	Ceratium hirundinella	cell	34-38	20091	0	0	1	0	0	2	33.7288
Dinophyceae	Gonyaulacales	Ceratium	Ceratium hirundinella	cell	38-42	26234	0	0	1	0	0	2	36.8657
Dinophyceae	Gonyaulacales	Gonyaulax	Gonyaulax digitale	cell	36x56µm	25100	0	0	1	0	0	2	36.3266
Dinophyceae	Gonyaulacales	Gonyaulax	Gonyaulax spinifera	cell	30x35	11781	0	0	1	0	1	2	28.2311
Dinophyceae	Gonyaulacales	Gonyaulax	Gonyaulax spinifera	cell	35x35	16837	0	0	1	0	1	2	31.7996
Dinophyceae	Gonyaulacales	Gonyaulax	Gonyaulax spinifera	cell	40x40	25132.8	0	0	1	0	1	2	36.3424
Dinophyceae	Gonyaulacales	Gonyaulax	Gonyaulax spinifera cf.	cell	30x35	11781	0	0	1	0	1	2	28.2311
Dinophyceae	Gonyaulacales	Gonyaulax	Gonyaulax spp.	cell	25-35µm	4180	0	0	1	0	0	2	19.986
Dinophyceae	Gonyaulacales	Gonyaulax	Gonyaulax spp.	cell	35-45µm	10600	0	0	1	0	0	2	27.2543
Dinophyceae	Gonyaulacales	Gonyaulax	Gonyaulax spp. cf.	cell	25-35µm	4180	0	0	1	0	0	2	19.986
Dinophyceae	Gonyaulacales	Gonyaulax	Gonyaulax verior	cell	24x40	5881.08	0	0	1	0	0	2	22.3951
Dinophyceae	Gonyaulacales	Gonyaulax	Gonyaulax verior	cell	35x40	13830.4	0	0	1	0	0	2	29.7814
Dinophyceae	Gonyaulacales	Gonyaulax	Gonyaulax verior	cell	40x45	20420.4	0	0	1	0	0	2	33.9121
Dinophyceae	Gonyaulacales	Gonyaulax	Gonyaulax verior cf.	cell	24x40	5881.08	0	0	1	0	0	2	22.3951
Dinophyceae	Gonyaulacales	Gonyaulax	Gonyaulax verior cf.	cell	35x40	13830.4	0	0	1	0	0	2	29.7814
Dinophyceae	Gonyaulacales	Micracanthodinium	Micracanthodinium claytonii	cell	14-20µm	2570	0	0	1	0	0	2	16.9946
Dinophyceae	Gonyaulacales	Micracanthodinium	Micracanthodinium claytonii	cell	20-25µm	5880	0	0	1	0	0	2	22.3937
Dinophyceae	Gonyaulacales	Micracanthodinium	Micracanthodinium claytonii cf.	cell	14-20µm	2570	0	0	1	0	0	2	16.9946
Dinophyceae	Gonyaulacales	Micracanthodinium	Micracanthodinium setiferum	cell	10µm	523	0	0	1	0	0	1	9.99619
Dinophyceae	Gonyaulacales	Micracanthodinium	Micracanthodinium setiferum	cell	15µm	1770	0	0	1	0	0	2	15.0081
Dinophyceae	Gonyaulacales	Micracanthodinium	Micracanthodinium setiferum	cell	17µm	2570	0	0	1	0	0	2	16.9946
Dinophyceae	Gonyaulacales	Micracanthodinium	Micracanthodinium setiferum	cell	21µm	4850	0	0	1	0	0	2	21.0014
Dinophyceae	Gonyaulacales	Micracanthodinium	Micracanthodinium setiferum cf.	cell	15µm	1770	0	0	1	0	0	2	15.0081
Dinophyceae	Gonyaulacales	Micracanthodinium	Micracanthodinium setiferum cf.	cell	15µm	1770	0	0	1	0	0	2	15.0081
Dinophyceae	Gonyaulacales	Micracanthodinium	Micracanthodinium setiferum cf.	cell	17µm	2570	0	0	1	0	0	2	16.9946
Dinophyceae	Gonyaulacales	Micracanthodinium	Micracanthodinium setiferum cf.	cell	21µm	4850	0	0	1	0	0	2	21.0014
Dinophyceae	Gonyaulacales	Micracanthodinium	Micracanthodinium spp.	cell	15	1767.15	0	0	1	0	0	2	15
Dinophyceae	Gonyaulacales	Peridiniella	Peridiniella catenata	cell	20-23µm	2790	0	0	1	0	0	2	17.4663
Dinophyceae	Gonyaulacales	Peridiniella	Peridiniella catenata	cell	24-26µm	4090	0	0	1	0	0	2	19.8415
Dinophyceae	Gonyaulacales	Peridiniella	Peridiniella catenata	cell	27-30µm	5740	0	0	1	0	0	2	22.2146
Dinophyceae	Gonyaulacales	Peridiniella	Peridiniella catenata	cell	31-35µm	9400	0	0	1	0	0	2	26.1844
Dinophyceae	Gonyaulacales	Protoceratium	Protoceratium reticulatum	cell	30µm	12700	0	0	1	0	1	2	28.9469
Dinophyceae	Gonyaulacales	Protoceratium	Protoceratium reticulatum	cell	34-35µm	19300	0	0	1	0	1	2	33.2802
Dinophyceae	Gonyaulacales	Protoceratium	Protoceratium reticulatum cf.	cell	30µm	12700	0	0	1	0	1	2	28.9469
Dinophyceae	Gonyaulacales	Protoceratium	Protoceratium reticulatum cf.	cell	34-35µm	19300	0	0	1	0	1	2	33.2802
Dinophyceae	Gymnodiniales	Akashiwo	Akashiwo sanguinea	cell	35x50	16027	0	0	1	0	0	2	31.2813
Dinophyceae	Gymnodiniales	Akashiwo	Akashiwo sanguinea	cell	40x60	35200	0	0	1	0	0	2	40.6613
Dinophyceae	Gymnodiniales	Amphidinium	Amphidinium spp.	cell	<10µm	91.9	0	0	1	0	0	1	5.59894
Dinophyceae	Gymnodiniales	Amphidinium	Amphidinium spp.	cell	10-15µm	394	0	0	1	0	0	1	9.09562
Dinophyceae	Gymnodiniales	Amphidinium	Amphidinium spp.	cell	15-20µm	1050	0	0	1	0	0	2	12.6104
Dinophyceae	Gymnodiniales	Amphidinium	Amphidinium spp.	cell	18x8x5,4µm	305	0	0	1	0	0	2	8.35155
Dinophyceae	Gymnodiniales	Amphidinium	Amphidinium spp.	cell	20-25µm	1500	0	0	1	0	0	2	14.2025
Dinophyceae	Gymnodiniales	Amphidinium	Amphidinium spp.	cell	20x12x8µm	754	0	0	1	0	0	2	11.2925
Dinophyceae	Gymnodiniales	Amphidinium	Amphidinium spp.	cell	25-30µm	2580	0	0	1	0	0	2	17.0166
Dinophyceae	Gymnodiniales	Amphidinium	Amphidinium spp. cf.	cell	15-20µm	1050	0	0	1	0	0	2	12.6104
Dinophyceae	Gymnodiniales	Amphidinium	Amphidinium spp. cf.	cell	20-25µm	1500	0	0	1	0	0	2	14.2025
Dinophyceae	Gymnodiniales	Gymnodinium	Gymnodinium helveticum cf.	cell	48x28x21µm	14771	0	0	1	0	0	2	30.4418
Dinophyceae	Gymnodiniales	Gymnodinium	Gymnodinium spp.	cell	10x7x5µm	183	0	0	1	0	0	1	7.04397
Dinophyceae	Gymnodiniales	Gymnodinium	Gymnodinium spp.	cell	11-13x15-20	921.55	0	0	1	0	0	2	12.0737
Dinophyceae	Gymnodiniales	Gymnodinium	Gymnodinium spp.	cell	12,5x9x7µm	412	0	0	1	0	0	2	9.23208
Dinophyceae	Gymnodiniales	Gymnodinium	Gymnodinium spp.	cell	14-17x20-25	1957.56	0	0	1	0	0	2	15.5205
Dinophyceae	Gymnodiniales	Gymnodinium	Gymnodinium spp.	cell	16x10x8µm	670	0	0	1	0	0	2	10.8566
Dinophyceae	Gymnodiniales	Gymnodinium	Gymnodinium spp.	cell	18-22x35-45	5612.99	0	0	1	0	0	2	22.0495
Dinophyceae	Gymnodiniales	Gymnodinium	Gymnodinium spp.	cell	18-23x25-35	4641.24	0	0	1	0	0	2	20.6956
Dinophyceae	Gymnodiniales	Gymnodinium	Gymnodinium spp.	cell	23-27x45-55	10962.9	0	0	1	0	0	2	27.5619
Dinophyceae	Gymnodiniales	Gymnodinium	Gymnodinium spp.	cell	26x22x18µm	5388	0	0	1	0	0	2	21.7509
Dinophyceae	Gymnodiniales	Gymnodinium	Gymnodinium spp.	cell	28-32x55-65	18943.8	0	0	1	0	0	2	33.0742
Dinophyceae	Gymnodiniales	Gymnodinium	Gymnodinium spp.	cell	30-34x35-45	14369.3	0	0	1	0	0	2	30.1633
Dinophyceae	Gymnodiniales	Gymnodinium	Gymnodinium spp.	cell	30x28x24µm	10550	0	0	1	0	0	2	27.2114
Dinophyceae	Gymnodiniales	Gymnodinium	Gymnodinium spp.	cell	38-42x45-55	28065	0	0	1	0	0	2	37.7041
Dinophyceae	Gymnodiniales	Gymnodinium	Gymnodinium spp.	cell	44x35x29µm	23372	0	0	1	0	0	2	35.4731
Dinophyceae	Gymnodiniales	Gymnodinium	Gymnodinium spp.	cell	4-6x5-10	72.57	0	0	1	0	0	1	5.17511
Dinophyceae	Gymnodiniales	Gymnodinium	Gymnodinium spp.	cell	54-58x65-75	77010.2	0	0	1	0	0	2	52.7857
Dinophyceae	Gymnodiniales	Gymnodinium	Gymnodinium spp.	cell	54-58x65-75	77010.2	0	0	1	0	0	2	52.7857
Dinophyceae	Gymnodiniales	Gymnodinium	Gymnodinium spp.	cell	62-68x75-85	114954	0	0	1	0	0	2	60.3266
Dinophyceae	Gymnodiniales	Gymnodinium	Gymnodinium spp.	cell	7-10x10-15	335.59	0	0	1	0	0	1	8.62191
Dinophyceae	Gymnodiniales	Gymnodinium	Gymnodinium spp. cf.	cell	11-13x15-20	921.55	0	0	1	0	0	2	12.0737
Dinophyceae	Gymnodiniales	Gymnodinium	Gymnodinium spp. cf.	cell	14-17x20-25	1957.56	0	0	1	0	0	2	15.5205
Dinophyceae	Gymnodiniales	Gymnodinium	Gymnodinium spp. cf.	cell	30x28x24µm	10550	0	0	1	0	0	2	27.2114
Dinophyceae	Gymnodiniales	Gymnodinium	Gymnodinium spp. cf.	cell	4-6x5-10	72.57	0	0	1	0	0	1	5.17511
Dinophyceae	Gymnodiniales	Gyrodinium	Gyrodinium spp.	cell	11-13x15-20	921.55	0	0	1	0	0	2	12.0737
Dinophyceae	Gymnodiniales	Gyrodinium	Gyrodinium spp.	cell	14-17x20-25	1957.56	0	0	1	0	0	2	15.5205
Dinophyceae	Gymnodiniales	Gyrodinium	Gyrodinium spp.	cell	18-22x35-45	5612.99	0	0	1	0	0	2	22.0495
Dinophyceae	Gymnodiniales	Gyrodinium	Gyrodinium spp.	cell	18-23x25-35	4641.24	0	0	1	0	0	2	20.6956
Dinophyceae	Gymnodiniales	Gyrodinium	Gyrodinium spp.	cell	23-27x45-55	10962.9	0	0	1	0	0	2	27.5619
Dinophyceae	Gymnodiniales	Gyrodinium	Gyrodinium spp.	cell	30-34x35-45	14369.3	0	0	1	0	0	2	30.1633
Dinophyceae	Gymnodiniales	Gyrodinium	Gyrodinium spp.	cell	33-37x65-75	30082.1	0	0	1	0	0	2	38.5866
Dinophyceae	Gymnodiniales	Gyrodinium	Gyrodinium spp.	cell	44-50x55-65	48496.2	0	0	1	0	0	2	45.2449
Dinophyceae	Gymnodiniales	Gyrodinium	Gyrodinium spp.	cell	4-6x5-10	72.57	0	0	1	0	0	1	5.17511
Dinophyceae	Gymnodiniales	Gyrodinium	Gyrodinium spp.	cell	7-10x10-15	335.59	0	0	1	0	0	1	8.62191
Dinophyceae	Gymnodiniales	Gyrodinium	Gyrodinium spp. cf.	cell	11-13x15-20	921.55	0	0	1	0	0	2	12.0737
Dinophyceae	Gymnodiniales	Gyrodinium	Gyrodinium spp. cf.	cell	18-22x35-45	5612.99	0	0	1	0	0	2	22.0495
Dinophyceae	Gymnodiniales	Gyrodinium	Gyrodinium spp. cf.	cell	18-23x25-35	4641.24	0	0	1	0	0	2	20.6956
Dinophyceae	Gymnodiniales	Gyrodinium	Gyrodinium spp. cf.	cell	4-6x5-10	72.57	0	0	1	0	0	1	5.17511
Dinophyceae	Gymnodiniales	Gyrodinium	Gyrodinium spp. cf.	cell	7-10x10-15	335.59	0	0	1	0	0	1	8.62191
Dinophyceae	Gymnodiniales	Katodinium	Katodinium spp.	cell	14x33	1440	0	0	1	0	0	2	14.0105
Dinophyceae	Gymnodiniales	Katodinium	Katodinium spp.	cell	15x36	1800	0	0	1	0	0	2	15.0924
Dinophyceae	Gymnodiniales	Katodinium	Katodinium spp.	cell	18x8,5x6µm	480	0	0	1	0	0	2	9.71436
Dinophyceae	Gymnodiniales	Katodinium	Katodinium spp. cf.	cell	14x33	1440	0	0	1	0	0	2	14.0105
Dinophyceae	Gymnodiniales	Katodinium	Katodinium spp. cf.	cell	15x36	1800	0	0	1	0	0	2	15.0924
Dinophyceae	Gymnodiniales	Katodinium	Katodinium spp. cf.	cell	18x8,5x6µm	480	0	0	1	0	0	2	9.71436
Dinophyceae	Gymnodiniales	Protodinium	Protodinium simplex	cell	6x8	105.56	0	0	1	0	0	1	5.86363
Dinophyceae	Gymnodiniales	Protodinium	Protodinium simplex	cell	8-10x14	415.63	0	0	1	0	0	2	9.25911
Dinophyceae	Gymnodiniales	Protodinium	Protodinium simplex	cell	8-9x10	264.81	0	0	1	0	0	1	7.96731
Dinophyceae	Gymnodiniales		Gymnodiniales	cell	10-15	471.24	0	0	1	0	0	1	9.6549
Dinophyceae	Gymnodiniales		Gymnodiniales	cell	<10µm	167	0	0	1	0	0	1	6.83239
Dinophyceae	Gymnodiniales		Gymnodiniales	cell	<10µm	335	0	0	1	0	0	1	8.61685
Dinophyceae	Gymnodiniales		Gymnodiniales	cell	10-15µm	327	0	0	1	0	0	1	8.54771
Dinophyceae	Gymnodiniales		Gymnodiniales	cell	10-15µm	509	0	0	1	0	0	1	9.90618
Dinophyceae	Gymnodiniales		Gymnodiniales	cell	15-20µm	814	0	0	1	0	0	2	11.5844
Dinophyceae	Gymnodiniales		Gymnodiniales	cell	15-20µm	898	0	0	1	0	0	2	11.97
Dinophyceae	Gymnodiniales		Gymnodiniales	cell	15-20µm	1260	0	0	1	0	0	2	13.4006
Dinophyceae	Gymnodiniales		Gymnodiniales	cell	20-27µm	2170	0	0	1	0	0	2	16.0628
Dinophyceae	Gymnodiniales		Gymnodiniales	cell	20-27µm	2310	0	0	1	0	0	2	16.401
Dinophyceae	Gymnodiniales		Gymnodiniales	cell	20-27µm	3450	0	0	1	0	0	2	18.7474
Dinophyceae	Gymnodiniales		Gymnodiniales	cell	27-40µm	6580	0	0	1	0	0	2	23.2493
Dinophyceae	Gymnodiniales		Gymnodiniales	cell	27-40µm	7360	0	0	1	0	0	2	24.1338
Dinophyceae	Gymnodiniales		Gymnodiniales	cell	40-50µm	12700	0	0	1	0	0	2	28.9469
Dinophyceae	Gymnodiniales		Gymnodiniales	cell	40-50µm	15300	0	0	1	0	0	2	30.801
Dinophyceae	Gymnodiniales		Gymnodiniales	cell	50-70µm	42900	0	0	1	0	0	2	43.433
Dinophyceae	Gymnodiniales		Gymnodiniales	cell	70µm	28700	0	0	1	0	0	2	37.9864
Dinophyceae	Peridiniales	Apocalathium	Apocalathium malmogiense	cell	18x20µm	3390	0	0	1	0	0	2	18.638
Dinophyceae	Peridiniales	Apocalathium	Apocalathium malmogiense	cell	26x30µm	10600	0	0	1	0	0	2	27.2543
Dinophyceae	Peridiniales	Durinskia	Durinskia baltica	cell	23-27µm	3350	0	0	1	0	0	2	18.5644
Dinophyceae	Peridiniales	Glenodinium	Glenodinium spp.	cell	10-15	766.99	0	0	1	0	0	1	11.357
Dinophyceae	Peridiniales	Glenodinium	Glenodinium spp.	cell	5-10	165.67	0	0	1	0	0	1	6.8142
Dinophyceae	Peridiniales	Glenodinium	Glenodinium spp.	cell	11-13x15-20	924.18	0	0	1	0	0	2	12.0852
Dinophyceae	Peridiniales	Glenodinium	Glenodinium spp.	cell	13x10x8µm	544	0	0	1	0	0	2	10.1282
Dinophyceae	Peridiniales	Glenodinium	Glenodinium spp.	cell	14-17x20-25	1973.08	0	0	1	0	0	2	15.5614
Dinophyceae	Peridiniales	Glenodinium	Glenodinium spp.	cell	15-20	2104.63	0	0	1	0	0	2	15.8998
Dinophyceae	Peridiniales	Glenodinium	Glenodinium spp.	cell	18x16x14µm	2110	0	0	1	0	0	2	15.9133
Dinophyceae	Peridiniales	Glenodinium	Glenodinium spp.	cell	4-6x5-10	72.85	0	0	1	0	0	1	5.18176
Dinophyceae	Peridiniales	Glenodinium	Glenodinium spp.	cell	7-10x10-15	339.82	0	0	1	0	0	1	8.65798
Dinophyceae	Peridiniales	Glenodinium	Glenodinium spp. cf.	cell	18-22x35-45	5612.99	0	0	1	0	0	2	22.0495
Dinophyceae	Peridiniales	Heterocapsa	Heterocapsa arctica subsp. frigida	cell	12-19	608.68	0	0	1	0	0	2	10.5147
Dinophyceae	Peridiniales	Heterocapsa	Heterocapsa minima	cell	7-9µm	103	0	0	1	0	0	1	5.81585
Dinophyceae	Peridiniales	Heterocapsa	Heterocapsa rotundata	cell	5-7x10-12	131.95	0	0	1	0	0	1	6.31641
Dinophyceae	Peridiniales	Heterocapsa	Heterocapsa rotundata	cell	5-7x10-12	132	0	0	1	0	0	1	6.31721
Dinophyceae	Peridiniales	Heterocapsa	Heterocapsa rotundata	cell	7-10x12-15	335.74	0	0	1	0	0	2	8.62319
Dinophyceae	Peridiniales	Heterocapsa	Heterocapsa rotundata cf.	cell	5-7x10-12	131.95	0	0	1	0	0	1	6.31641
Dinophyceae	Peridiniales	Heterocapsa	Heterocapsa spp.	cell	11x17-19	570.2	0	0	1	0	0	2	10.2883
Dinophyceae	Peridiniales	Heterocapsa	Heterocapsa spp.	cell	14-15x20	1100.87	0	0	1	0	0	2	12.8109
Dinophyceae	Peridiniales	Heterocapsa	Heterocapsa spp.	cell	5-7x10-12	131.95	0	0	1	0	0	1	6.31641
Dinophyceae	Peridiniales	Heterocapsa	Heterocapsa spp.	cell	5-7x10-12	132	0	0	1	0	0	1	6.31721
Dinophyceae	Peridiniales	Heterocapsa	Heterocapsa spp.	cell	7-10x12-15	335.74	0	0	1	0	0	2	8.62319
Dinophyceae	Peridiniales	Heterocapsa	Heterocapsa spp.	cell	8x15-17	268.08	0	0	1	0	0	2	7.99997
Dinophyceae	Peridiniales	Heterocapsa	Heterocapsa triquetra	cell	11x17-19	570.2	0	0	1	1	0	2	10.2883
Dinophyceae	Peridiniales	Heterocapsa	Heterocapsa triquetra	cell	14-15x19-21	1100.87	0	0	1	1	0	2	12.8109
Dinophyceae	Peridiniales	Heterocapsa	Heterocapsa triquetra	cell	15x22-24	1354.81	0	0	1	1	0	2	13.7286
Dinophyceae	Peridiniales	Heterocapsa	Heterocapsa triquetra	cell	17-21x25-28	2551.76	0	0	1	1	0	2	16.9543
Dinophyceae	Peridiniales	Heterocapsa	Heterocapsa triquetra	cell	21-23x32-34	4181.47	0	0	1	1	0	2	19.9883
Dinophyceae	Peridiniales	Heterocapsa	Heterocapsa triquetra	cell	8x15-17	268	0	0	1	1	0	2	7.99918
Dinophyceae	Peridiniales	Heterocapsa	Heterocapsa triquetra cf.	cell	15x22-24	1354.81	0	0	1	1	0	2	13.7286
Dinophyceae	Peridiniales	Kolkwitziella	Kolkwitziella acuta	cell	40x44x38µm	35001	0	0	1	0	0	2	40.5845
Dinophyceae	Peridiniales	Kryptoperidinium	Kryptoperidinium foliaceum	cell	30µm	10600	0	0	1	0	0	2	27.2543
Dinophyceae	Peridiniales	Kryptoperidinium	Kryptoperidinium foliaceum	cell	30-40µm	16828.4	0	0	1	0	0	2	31.7942
Dinophyceae	Peridiniales	Parvodinium	Parvodinium inconspicuum	cell	15x20	1586.51	0	0	1	0	0	2	14.4704
Dinophyceae	Peridiniales	Parvodinium	Parvodinium inconspicuum	cell	20x30µm	4210	0	0	1	0	0	2	20.0337
Dinophyceae	Peridiniales	Peridinium	Peridinium spp.	cell	25X26-34 µm	4710	0	0	1	0	0	2	20.7973
Dinophyceae	Peridiniales	Peridinium	Peridinium spp.	cell	22x14x10µm	1612	0	0	1	0	0	2	14.5475
Dinophyceae	Peridiniales	Peridinium	Peridinium spp.	cell	24x17x14µm	2989	0	0	1	0	0	2	17.8721
Dinophyceae	Peridiniales	Peridinium	Peridinium spp.	cell	35-45x35-45 µm	16746.7	0	0	1	0	0	2	31.7427
Dinophyceae	Peridiniales	Scrippsiella	Scrippsiella unidentified complex	cell	19-21µm	4186.7	0	0	1	0	0	2	19.9967
Dinophyceae	Peridiniales	Scrippsiella	Scrippsiella unidentified complex	cell	19-21µm	4186.7	0	0	1	0	0	2	19.9967
Dinophyceae	Peridiniales	Scrippsiella	Scrippsiella unidentified complex	cell	25-27µm	9198.1	0	0	1	0	0	2	25.9956
Dinophyceae	Peridiniales	Scrippsiella	Scrippsiella acuminata	cell	28x30µm	9030	0	0	1	0	0	2	25.8363
Dinophyceae	Peridiniales	Scrippsiella	Scrippsiella acuminata cf.	cell	15x17µm	1360	0	0	1	0	0	2	13.7461
Dinophyceae	Peridiniales	Scrippsiella	Scrippsiella acuminata cf.	cell	15x17µm	1360	0	0	1	0	0	2	13.7461
Dinophyceae	Peridiniales	Scrippsiella	Scrippsiella acuminata cf.	cell	28x30µm	9030	0	0	1	0	0	2	25.8363
Dinophyceae	Peridiniales		Peridiniales	cell	<10µm	167	0	0	1	0	0	1	6.83239
Dinophyceae	Peridiniales		Peridiniales	cell	<10µm	335	0	0	1	0	0	1	8.61685
Dinophyceae	Peridiniales		Peridiniales	cell	10-15µm	214	0	0	1	0	0	1	7.42116
Dinophyceae	Peridiniales		Peridiniales	cell	10-15µm	254	0	0	1	0	0	1	7.85739
Dinophyceae	Peridiniales		Peridiniales	cell	10-15µm	509	0	0	1	0	0	1	9.90618
Dinophyceae	Peridiniales		Peridiniales	cell	15-20µm	630	0	0	1	0	0	2	10.6361
Dinophyceae	Peridiniales		Peridiniales	cell	15-20µm	723	0	0	1	0	0	2	11.1356
Dinophyceae	Peridiniales		Peridiniales	cell	15-20µm	1260	0	0	1	0	0	2	13.4006
Dinophyceae	Peridiniales		Peridiniales	cell	20-27µm	1730	0	0	1	0	0	2	14.8942
Dinophyceae	Peridiniales		Peridiniales	cell	20-27µm	2060	0	0	1	0	0	2	15.7866
Dinophyceae	Peridiniales		Peridiniales	cell	20-27µm	3450	0	0	1	0	0	2	18.7474
Dinophyceae	Peridiniales		Peridiniales	cell	27-40µm	3090	0	0	1	0	0	2	18.0712
Dinophyceae	Peridiniales		Peridiniales	cell	27-40µm	6170	0	0	1	0	0	2	22.756
Dinophyceae	Peridiniales		Peridiniales	cell	27-40µm	6540	0	0	1	0	0	2	23.2021
Dinophyceae	Peridiniales		Peridiniales	cell	40-50µm	13700	0	0	1	0	0	2	29.6875
Dinophyceae	Peridiniales		Peridiniales	cell	40-50µm	14400	0	0	1	0	0	2	30.1848
Dinophyceae	Peridiniales		Peridiniales	cell	50-70µm	38200	0	0	1	0	0	2	41.7851
Dinophyceae	Prorocentrales	Prorocentrum	Prorocentrum balticum	cell	13µm	471	0	0	1	0	0	2	9.65326
Dinophyceae	Prorocentrales	Prorocentrum	Prorocentrum balticum	cell	15µm	1030	0	0	1	0	0	2	12.5299
Dinophyceae	Prorocentrales	Prorocentrum	Prorocentrum balticum cf.	cell	13µm	471	0	0	1	0	0	2	9.65326
Dinophyceae	Prorocentrales	Prorocentrum	Prorocentrum cordatum	cell	14-16x16-18	901.25	0	0	1	0	0	2	11.9844
Dinophyceae	Prorocentrales	Prorocentrum	Prorocentrum cordatum	cell	16-17x18-20	1218.8	0	0	1	0	0	2	13.2529
Dinophyceae	Prorocentrales	Prorocentrum	Prorocentrum cordatum	cell	17-19x20-22	1603.16	0	0	1	0	0	2	14.5209
Dinophyceae	Prorocentrales	Prorocentrum	Prorocentrum cordatum cf.	cell	14-16x16-18	901.25	0	0	1	0	0	2	11.9844
Dinophyceae	Prorocentrales	Prorocentrum	Prorocentrum cordatum cf.	cell	16-17x18-20	1218.8	0	0	1	0	0	2	13.2529
Dinophyceae	Prorocentrales	Prorocentrum	Prorocentrum spp.	cell	10-12x18-20	541.69	0	0	1	0	0	2	10.1139
Dinophyceae	Prorocentrales	Prorocentrum	Prorocentrum spp.	cell	16-17x18-20	1218.8	0	0	1	0	0	2	13.2529
Dinophyceae	Prorocentrales	Prorocentrum	Prorocentrum spp.	cell	19-21x20-25	2120.58	0	0	1	0	0	2	15.9399
Dinophyceae			Dinophyceae	cell	<10µm	523	0	0	1	0	0	1	9.99619
Dinophyceae			Dinophyceae	cell	10-15µm	1022	0	0	1	0	0	1	12.4973
Dinophyceae			Dinophyceae	cell	10x8x6µm	251	0	0	1	0	0	1	7.82633
Dinophyceae			Dinophyceae	cell	15-20µm	2805	0	0	1	0	0	2	17.4976
Dinophyceae			Dinophyceae	cell	15x12x10µm	942	0	0	1	0	0	2	12.1623
Dinophyceae			Dinophyceae	cell	16x9x7µm	528	0	0	1	0	0	2	10.0279
Dinophyceae			Dinophyceae	cell	20-25µm	5961	0	0	1	0	0	2	22.4961
Dinophyceae			Dinophyceae	cell	20x16x12µm	2010	0	0	1	0	0	2	15.6579
Dinophyceae			Dinophyceae	cell	24x22x16µm	4421	0	0	1	0	0	2	20.3629
Dinophyceae			Dinophyceae	cell	25-30µm	10884	0	0	1	0	0	2	27.4956
Dinophyceae			Dinophyceae	cell	28x28x26µm	10668	0	0	1	0	0	2	27.3125
Dinophyceae			Dinophyceae	cell	32x24x18µm	7235	0	0	1	0	0	2	23.9964
Dinophyceae			Dinophyceae	cell	32x30x28µm	14067	0	0	1	0	0	2	29.9503
Dinophyceae			Dinophyceae	cell	40µm	33493	0	0	1	0	0	2	39.9931
Dinophyceae			Dinophyceae	cell	45µm	47689	0	0	1	0	0	2	44.9925
Dinophyceae			Dinophyceae	cell	50µm	65417	0	0	1	0	0	2	49.9916
Dinophyceae			Dinophyceae	cell	8x5x5µm	105	0	0	1	0	0	1	5.85325
Dinophyceae			Dinophyceae cf.	cell	10x8x6µm	251	0	0	1	0	0	1	7.82633
Dinophyceae			Dinophyceae cf.	cell	16x9x7µm	528	0	0	1	0	0	2	10.0279
Dinophyceae			Dinophyceae cf.	cell	32x30x28µm	14067	0	0	1	0	0	2	29.9503
Dinophyceae			Dinophyceae cf.	cell	8x5x5µm	105	0	0	1	0	0	1	5.85325
Euglenophyceae	Euglenales	Colacium	Colacium spp.	cell	13x8,5µm	492	0	0	1	0	0	2	9.79465
Euglenophyceae	Euglenales	Colacium	Colacium vesiculosum	cell	23x14µm	2359	0	0	1	0	0	2	16.5162
Euglenophyceae	Euglenales	Colacium	Colacium vesiculosum	cell	7x14µm	359	0	0	1	0	0	2	8.8179
Euglenophyceae	Euglenales	Euglena	Euglena allorgei cf.	cell	5,5x100x13µm	5613	0	0	1	0	0	2	22.0495
Euglenophyceae	Euglenales	Euglena	Euglena charkowiensis	cell	15x90x18µm	19076	0	0	1	0	0	2	33.151
Euglenophyceae	Euglenales	Euglena	Euglena spirogyra	cell	80x8x6,5µm	2177	0	0	1	0	0	2	16.08
Euglenophyceae	Euglenales	Euglena	Euglena spp.	cell	10x60-80µm	1830	0	0	1	0	0	2	15.1758
Euglenophyceae	Euglenales	Euglena	Euglena spp.	cell	140x18x15µm	19782	0	0	1	0	0	2	33.555
Euglenophyceae	Euglenales	Euglena	Euglena spp.	cell	14-15x60-80µm	3850	0	0	1	0	0	2	19.4456
Euglenophyceae	Euglenales	Euglena	Euglena spp.	cell	15x40-60µm	2940	0	0	1	0	0	2	17.7739
Euglenophyceae	Euglenales	Euglena	Euglena spp.	cell	16-20x50-60	4750.1	0	0	1	0	0	2	20.8562
Euglenophyceae	Euglenales	Euglena	Euglena spp.	cell	20-25x60-80µm	8870	0	0	1	0	0	2	25.6828
Euglenophyceae	Euglenales	Euglena	Euglena spp.	cell	8x45-55µm	837	0	0	1	0	0	2	11.6925
Euglenophyceae	Euglenales	Euglena	Euglena spp.	cell	90x22x18µm	18652	0	0	1	0	0	2	32.9035
Euglenophyceae	Euglenales	Euglena	Euglena tripteris cf.	cell	63x6x4,5µm	890	0	0	1	0	0	2	11.9343
Euglenophyceae	Euglenales	Euglena	Euglena tripteris cf.	cell	80x14x8µm	4689	0	0	1	0	0	2	20.7664
Euglenophyceae	Euglenales	Euglena	Euglena viridis cf.	cell	20-25x50-60µm	7350	0	0	1	0	0	2	24.1229
Euglenophyceae	Euglenales	Eutreptia	Eutreptia spp.	cell	5-7x20-25µm	424	0	0	1	0	0	2	9.32085
Euglenophyceae	Euglenales	Eutreptia	Eutreptia spp.	cell	5x20µm	131	0	0	1	0	0	2	6.30121
Euglenophyceae	Euglenales	Eutreptiella	Eutreptiella gymnastica	cell	5-15x40-60µm	2617	0	0	1	0	0	2	17.0976
Euglenophyceae	Euglenales	Eutreptiella	Eutreptiella gymnastica	cell	8x25	837.76	0	0	1	0	0	2	11.6961
Euglenophyceae	Euglenales	Eutreptiella	Eutreptiella spp.	cell	11-13x15-20µm	1320	0	0	1	0	0	2	13.61
Euglenophyceae	Euglenales	Eutreptiella	Eutreptiella spp.	cell	11-13x20-30µm	1880	0	0	1	0	0	2	15.3127
Euglenophyceae	Euglenales	Eutreptiella	Eutreptiella spp.	cell	13-17x40-60µm	5890	0	0	1	0	0	2	22.4064
Euglenophyceae	Euglenales	Eutreptiella	Eutreptiella spp.	cell	5-7x10-15µm	236	0	0	1	0	0	1	7.66722
Euglenophyceae	Euglenales	Eutreptiella	Eutreptiella spp.	cell	5-7x15-20µm	330	0	0	1	0	0	2	8.57377
Euglenophyceae	Euglenales	Eutreptiella	Eutreptiella spp.	cell	5-7x20-25µm	424	0	0	1	0	0	2	9.32085
Euglenophyceae	Euglenales	Eutreptiella	Eutreptiella spp.	cell	7-9x10-15µm	418.88	0	0	1	0	0	1	9.28318
Euglenophyceae	Euglenales	Eutreptiella	Eutreptiella spp.	cell	7-9x15-20µm	586	0	0	1	0	0	2	10.3824
Euglenophyceae	Euglenales	Eutreptiella	Eutreptiella spp.	cell	7-9x20-25µm	754	0	0	1	0	0	2	11.2925
Euglenophyceae	Euglenales	Eutreptiella	Eutreptiella spp.	cell	7-9x25-30µm	921	0	0	1	0	0	2	12.0713
Euglenophyceae	Euglenales	Eutreptiella	Eutreptiella spp.	cell	9-11x10-15µm	654	0	0	1	0	0	1	10.7694
Euglenophyceae	Euglenales	Eutreptiella	Eutreptiella spp.	cell	9-11x15-20µm	916	0	0	1	0	0	2	12.0494
Euglenophyceae	Euglenales	Eutreptiella	Eutreptiella spp.	cell	9-11x20-30µm	1310	0	0	1	0	0	2	13.5756
Euglenophyceae	Euglenales	Eutreptiella	Eutreptiella spp.	cell	9-11x30-40µm	1830	0	0	1	0	0	2	15.1758
Euglenophyceae	Euglenales	Eutreptiella	Eutreptiella spp. cf.	cell	5-7x10-15µm	236	0	0	1	0	0	1	7.66722
Euglenophyceae	Euglenales	Eutreptiella	Eutreptiella spp. cf.	cell	5-7x15-20µm	330	0	0	1	0	0	2	8.57377
Euglenophyceae	Euglenales	Eutreptiella	Eutreptiella spp. cf.	cell	5-7x20-25µm	424	0	0	1	0	0	2	9.32085
Euglenophyceae	Euglenales	Eutreptiella	Eutreptiella spp. cf.	cell	7-9x25-30µm	921	0	0	1	0	0	2	12.0713
Euglenophyceae	Euglenales	Lepocinclis	Lepocinclis acus	cell	150x12µm	5652	0	0	1	0	0	2	22.1005
Euglenophyceae	Euglenales	Lepocinclis	Lepocinclis acus	cell	7-9x80-120µm	1590	0	0	1	0	0	2	14.481
Euglenophyceae	Euglenales	Lepocinclis	Lepocinclis acus cf.	cell	150x12µm	5652	0	0	1	0	0	2	22.1005
Euglenophyceae	Euglenales	Lepocinclis	Lepocinclis ovum	cell	15-20x20-30µm	1860	0	0	1	0	0	2	15.2583
Euglenophyceae	Euglenales	Lepocinclis	Lepocinclis oxyuris	cell	190x28x24µm	66819	0	0	1	0	0	2	50.3462
Euglenophyceae	Euglenales	Lepocinclis	Lepocinclis oxyuris	cell	20-22x120-160µm	16200	0	0	1	0	0	2	31.3934
Euglenophyceae	Euglenales	Lepocinclis	Lepocinclis oxyuris cf.	cell	190x28x24µm	66819	0	0	1	0	0	2	50.3462
Euglenophyceae	Euglenales	Lepocinclis	Lepocinclis tripteris	cell	10-15x70-85	4757.89	0	0	1	0	0	2	20.8676
Euglenophyceae	Euglenales	Lepocinclis	Lepocinclis tripteris	cell	10-15x85-100	5678.77	0	0	1	0	0	2	22.1353
Euglenophyceae	Euglenales	Monomorphina	Monomorphina pyrum	cell	18-20x30-35µm	2760	0	0	1	0	0	2	17.4035
Euglenophyceae	Euglenales	Monomorphina	Monomorphina pyrum	cell	35x20x15µm	5495	0	0	1	0	0	2	21.8939
Euglenophyceae	Euglenales	Monomorphina	Monomorphina pyrum cf.	cell	35x20x15µm	5495	0	0	1	0	0	2	21.8939
Euglenophyceae	Euglenales	Phacus	Phacus caudatus cf.	cell	31x15x6µm	1460	0	0	1	0	0	2	14.0751
Euglenophyceae	Euglenales	Phacus	Phacus curvicauda	cell	27x23x15µm	4875	0	0	1	0	0	2	21.0374
Euglenophyceae	Euglenales	Phacus	Phacus longicauda	cell	15-20x30-40µm	989	0	0	1	0	0	2	12.3613
Euglenophyceae	Euglenales	Phacus	Phacus longicauda	cell	60x40x6,5µm	8164	0	0	1	0	0	2	24.9824
Euglenophyceae	Euglenales	Phacus	Phacus longicauda	cell	60x40x6,5µm	8164	0	0	1	0	0	2	24.9824
Euglenophyceae	Euglenales	Phacus	Phacus longicauda	cell	85x40x6,5µm	11566	0	0	1	0	0	2	28.0583
Euglenophyceae	Euglenales	Phacus	Phacus longicauda cf.	cell	15-20x30-40µm	989	0	0	1	0	0	2	12.3613
Euglenophyceae	Euglenales	Phacus	Phacus pleuronectes	cell	30-40x35-45µm	3660	0	0	1	0	0	2	19.1203
Euglenophyceae	Euglenales	Phacus	Phacus pleuronectes	cell	35x10x5µm	916	0	0	1	0	0	2	12.0494
Euglenophyceae	Euglenales	Phacus	Phacus pleuronectes	cell	60x40x9µm	11304	0	0	1	0	0	2	27.8448
Euglenophyceae	Euglenales	Phacus	Phacus pleuronectes	cell	60x40x9µm	11304	0	0	1	0	0	2	27.8448
Euglenophyceae	Euglenales	Phacus	Phacus pleuronectes cf.	cell	30-40x35-45µm	3660	0	0	1	0	0	2	19.1203
Euglenophyceae	Euglenales	Phacus	Phacus pleuronectes cf.	cell	35x10x5µm	916	0	0	1	0	0	2	12.0494
Euglenophyceae	Euglenales	Phacus	Phacus pleuronectes cf.	cell	60x40x9µm	11304	0	0	1	0	0	2	27.8448
Euglenophyceae	Euglenales	Phacus	Phacus pseudonordstedtii	cell	22x14x7µm	1128	0	0	1	0	0	2	12.9153
Euglenophyceae	Euglenales	Phacus	Phacus spp.	cell	10-20x20-30	589.05	0	0	1	0	0	2	10.4004
Euglenophyceae	Euglenales	Phacus	Phacus spp.	cell	20x14x9µm	1319	0	0	1	0	0	2	13.6066
Euglenophyceae	Euglenales	Phacus	Phacus spp.	cell	25-35x30-40µm	2750	0	0	1	0	0	2	17.3825
Euglenophyceae	Euglenales	Phacus	Phacus spp.	cell	26x20x12µm	3266	0	0	1	0	0	2	18.408
Euglenophyceae	Euglenales	Phacus	Phacus spp.	cell	30x24x16µm	6029	0	0	1	0	0	2	22.5813
Euglenophyceae	Euglenales	Phacus	Phacus spp.	cell	35-45x40-60µm	8370	0	0	1	0	0	2	25.1908
Euglenophyceae	Euglenales	Phacus	Phacus spp. cf.	cell	30x24x16µm	6029	0	0	1	0	0	2	22.5813
Euglenophyceae	Euglenales	Phacus	Phacus tortus	cell	70x38x8µm	11137	0	0	1	0	0	2	27.707
Euglenophyceae	Euglenales	Strombomonas	Strombomonas jaculata	cell	30x20µm	6280	0	0	1	0	0	2	22.8904
Euglenophyceae	Euglenales	Strombomonas	Strombomonas spp.	cell	40x20µm	8373	0	0	1	0	0	2	25.1938
Euglenophyceae	Euglenales	Strombomonas	Strombomonas verrucosa	cell	35x19µm	6612	0	0	1	0	0	2	23.2869
Euglenophyceae	Euglenales	Trachelomonas	Trachelomonas planctonica cf.	cell	25x20µm	5233	0	0	1	0	0	2	21.5402
Euglenophyceae	Euglenales	Trachelomonas	Trachelomonas spp.	cell	10-20µm	1770	0	0	1	0	0	1	15.0081
Euglenophyceae	Euglenales	Trachelomonas	Trachelomonas spp.	cell	12µm	904	0	0	1	0	0	2	11.9966
Euglenophyceae	Euglenales	Trachelomonas	Trachelomonas spp.	cell	12µm	904	0	0	1	0	0	2	11.9966
Euglenophyceae	Euglenales	Trachelomonas	Trachelomonas spp.	cell	18x13µm	1592	0	0	1	0	0	2	14.4871
Euglenophyceae	Euglenales	Trachelomonas	Trachelomonas spp.	cell	6-10x10-15µm	462	0	0	1	0	0	1	9.59138
Euglenophyceae	Euglenales	Trachelomonas	Trachelomonas volvocina	cell	12-18µm	1767.15	0	0	1	0	0	2	15
Euglenophyceae	Euglenales	Trachelomonas	Trachelomonas volvocina	cell	8-12µm	523	0	0	1	0	0	1	9.99619
Euglenophyceae	Euglenales		Euglenales	cell	10x180µm	4710	0	0	1	0	0	2	20.7973
Euglenophyceae	Euglenales		Euglenales	cell	11x75µm	2160	0	0	1	0	0	2	16.0381
Euglenophyceae	Euglenales		Euglenales	cell	13-15x22-28	1007.93	0	0	1	0	0	2	12.4397
Euglenophyceae	Euglenales		Euglenales	cell	13-17x30-40	1924.23	0	0	1	0	0	2	15.4319
Euglenophyceae	Euglenales		Euglenales	cell	5x50-70µm	393	0	0	1	0	0	2	9.08792
Euglenophyceae	Euglenales		Euglenales	cell	7-9x20-30µm	736.31	0	0	1	0	0	2	11.2035
Euglenophyceae	Euglenales		Euglenales	cell	9x30µm	707	0	0	1	0	0	2	11.0528
Euglenophyceae	Euglenales		Euglenales cf.	cell	7-9x20-30µm	736.31	0	0	1	0	0	2	11.2035
Euglenophyceae			Euglenophyceae cf.	cell	18x10µm	1413	0	0	1	0	0	2	13.9224
Klebsormidiophyceae	Klebsormidiales	Elakatothrix	Elakatothrix gelatinosa	cell	5x16µm	105	0	0	0	0	0	2	5.85325
Klebsormidiophyceae	Klebsormidiales	Elakatothrix	Elakatothrix gelatinosa	colony (2 cells)	2x5x16µm	209	0	0	0	0	0	2	5.84394
Klebsormidiophyceae	Klebsormidiales	Elakatothrix	Elakatothrix gelatinosa	colony (4 cells)	4x5x16µm	419	0	0	0	0	0	2	5.8486
Klebsormidiophyceae	Klebsormidiales	Elakatothrix	Elakatothrix gelatinosa cf.	cell	5x16µm	105	0	0	0	0	0	2	5.85325
Klebsormidiophyceae	Klebsormidiales	Elakatothrix	Elakatothrix genevensis	cell	12x1,5µm	7	0	0	0	0	0	2	2.37338
Klebsormidiophyceae	Klebsormidiales	Elakatothrix	Elakatothrix genevensis	cell	3-4x15-20µm	57.7	0	0	0	0	0	2	4.79431
Klebsormidiophyceae	Klebsormidiales	Elakatothrix	Elakatothrix genevensis	cell	5x25-35µm	196	0	0	0	0	0	2	7.20697
Klebsormidiophyceae	Klebsormidiales	Elakatothrix	Elakatothrix genevensis	colony (2 cells)	2x3-4x15-20µm	115	0	0	0	0	0	2	4.78876
Klebsormidiophyceae	Klebsormidiales	Elakatothrix	Elakatothrix genevensis	colony (2 cells)	2x5x25-35µm	393	0	0	0	0	0	2	7.21309
Klebsormidiophyceae	Klebsormidiales	Elakatothrix	Elakatothrix genevensis cf.	cell	3-4x15-20µm	57.7	0	0	0	0	0	2	4.79431
Klebsormidiophyceae	Klebsormidiales	Elakatothrix	Elakatothrix genevensis cf.	colony (2 cells)	2x3-4x15-20µm	115	0	0	0	0	0	2	4.78876
Klebsormidiophyceae	Klebsormidiales	Elakatothrix	Elakatothrix spp.	cell	3-5x10-14	50.27	0	0	0	0	0	2	4.57899
Klebsormidiophyceae	Klebsormidiales	Elakatothrix	Elakatothrix spp.	cell	5-6x25-30	217.78	0	0	0	0	0	2	7.4646
Klebsormidiophyceae	Klebsormidiales	Elakatothrix	Elakatothrix spp. cf.	cell	3-5x10-14	50.27	0	0	0	0	0	2	4.57899
Litostomatea	Cyclotrichiida	Mesodinium	Mesodinium rubrum	cell	10-14µm	1280	0	0	1	1	0	1	13.4711
Litostomatea	Cyclotrichiida	Mesodinium	Mesodinium rubrum	cell	14-16µm	2210	0	0	1	1	0	2	16.1609
Litostomatea	Cyclotrichiida	Mesodinium	Mesodinium rubrum	cell	16-20µm	3510	0	0	1	1	0	2	18.8554
Litostomatea	Cyclotrichiida	Mesodinium	Mesodinium rubrum	cell	20-25µm	7450	0	0	1	1	0	2	24.2318
Litostomatea	Cyclotrichiida	Mesodinium	Mesodinium rubrum	cell	27-33µm	14100	0	0	1	1	0	2	29.9737
Litostomatea	Cyclotrichiida	Mesodinium	Mesodinium rubrum	cell	33-37µm	22400	0	0	1	1	0	2	34.9744
Litostomatea	Cyclotrichiida	Mesodinium	Mesodinium rubrum	cell	37-45µm	33500	0	0	1	1	0	2	39.9959
Litostomatea	Cyclotrichiida	Mesodinium	Mesodinium rubrum	cell	45-55µm	65400	0	0	1	1	0	2	49.9873
Litostomatea	Cyclotrichiida	Mesodinium	Mesodinium rubrum	cell	55-65µm	113000	0	0	1	1	0	2	59.9828
Litostomatea	Cyclotrichiida	Mesodinium	Mesodinium rubrum cf.	cell	16-20µm	3510	0	0	1	1	0	2	18.8554
Mamiellophyceae	Mamiellales	Micromonas	Micromonas pusilla	cell	1x1-3	1.05	0	0	1	0	0	1	1.26104
Monads and flagellates	Flagellate biflagella		Flagellate biflagella	cell	4µm	33	0	0	1	0	0	1	3.97959
Monads and flagellates	Flagellate biflagella		Flagellate biflagella	cell	5,4µm	82	0	0	1	0	0	1	5.3902
Monads and flagellates	Flagellate biflagella		Flagellate biflagella	cell	7x5µm	92	0	0	1	0	0	1	5.60097
Monads and flagellates	Flagellate biflagella		Flagellate biflagella	cell	9µm	382	0	0	1	0	0	1	9.00233
Monads and flagellates	Flagellate biflagella		Flagellate biflagella	cell	9x7µm	231	0	0	1	0	0	1	7.61268
Monads and flagellates	Flagellate uniflagella		Flagellate uniflagella	cell	10µm	523	0	0	1	0	0	1	9.99619
Monads and flagellates	Flagellate uniflagella		Flagellate uniflagella	cell	3µm	14	0	0	1	0	0	1	2.99027
Monads and flagellates	Flagellate uniflagella		Flagellate uniflagella	cell	4µm	33	0	0	1	0	0	1	3.97959
Monads and flagellates	Flagellates (oval)		Flagellates (oval)	cell	1,5x1µm	1	0	0	1	0	0	1	1.2407
Monads and flagellates	Flagellates (oval)		Flagellates (oval)	cell	12,5x9,375µm	575	0	0	1	0	0	2	10.3171
Monads and flagellates	Flagellates (oval)		Flagellates (oval)	cell	17,5x13,13µm	1579	0	0	1	0	0	2	14.4476
Monads and flagellates	Flagellates (oval)		Flagellates (oval)	cell	2,5x1,87µm	5	0	0	1	0	0	1	2.12157
Monads and flagellates	Flagellates (oval)		Flagellates (oval)	cell	4x3µm	19	0	0	1	0	0	1	3.31069
Monads and flagellates	Flagellates (oval)		Flagellates (oval)	cell	6x4,5µm	64	0	0	1	0	0	1	4.9628
Monads and flagellates	Flagellates (oval)		Flagellates (oval)	cell	8,5x6,375µm	181	0	0	1	0	0	1	7.01821
Monads and flagellates	Flagellates (sphere)		Flagellates (sphere)	cell	1,5µm	2	0	0	1	0	0	1	1.56319
Monads and flagellates	Flagellates (sphere)		Flagellates (sphere)	cell	12,5µm	1022	0	0	1	0	0	2	12.4973
Monads and flagellates	Flagellates (sphere)		Flagellates (sphere)	cell	17,5µm	2805	0	0	1	0	0	2	17.4976
Monads and flagellates	Flagellates (sphere)		Flagellates (sphere)	cell	2,5µm	8	0	0	1	0	0	1	2.4814
Monads and flagellates	Flagellates (sphere)		Flagellates (sphere)	cell	4µm	33	0	0	1	0	0	1	3.97959
Monads and flagellates	Flagellates (sphere)		Flagellates (sphere)	cell	6µm	113	0	0	1	0	0	1	5.99828
Monads and flagellates	Flagellates (sphere)		Flagellates (sphere)	cell	8,5µm	321	0	0	1	0	0	1	8.49511
Monads and flagellates	Monad		Monad	cell	10µm	523	0	0	0	0	0	1	9.99619
Monads and flagellates	Monad		Monad	cell	10x6µm	188	0	0	0	0	0	1	7.10755
Monads and flagellates	Monad		Monad	cell	15x8µm	502	0	0	0	0	0	2	9.86056
Monads and flagellates	Monad		Monad	cell	3µm	14	0	0	0	0	0	1	2.99027
Monads and flagellates	Monad		Monad	cell	3x2µm	6	0	0	0	0	0	1	2.2545
Monads and flagellates	Monad		Monad	cell	5µm	65	0	0	0	0	0	1	4.98852
Monads and flagellates	Monad		Monad	cell	5x3µm	24	0	0	0	0	0	1	3.5788
Monads and flagellates	Monad		Monad	cell	7µm	180	0	0	0	0	0	1	7.00527
Monads and flagellates	Monad		Monad	cell	7x5µm	92	0	0	0	0	0	1	5.60097
Nephroselmidophyceae	Nephroselmidales	Nephroselmis	Nephroselmis olivacea cf.	cell	7-10x3-6	170.24	0	0	1	0	0	1	6.87629
Nephroselmidophyceae	Nephroselmidales	Nephroselmis	Nephroselmis spp.	cell	3-5x2	16.76	0	0	1	0	0	1	3.17511
Nephroselmidophyceae	Nephroselmidales	Nephroselmis	Nephroselmis spp.	cell	4,5x8x11µm	311	0	0	1	0	0	1	8.40596
Nephroselmidophyceae	Nephroselmidales	Nephroselmis	Nephroselmis spp. cf.	cell	3-5x2	16.76	0	0	1	0	0	1	3.17511
Nephroselmidophyceae	Nephroselmidales	Nephroselmis	Nephroselmis spp. cf.	cell	4,5x8x11µm	311	0	0	1	0	0	1	8.40596
Others	Flagellates		Flagellates oval	cell	>2µm	2.36	0	0	1	0	0	1	1.65185
Others	Flagellates		Flagellates oval	cell	10-15µm	575	0	0	1	0	0	1	10.3171
Others	Flagellates		Flagellates oval	cell	15-20µm	1580	0	0	1	0	0	2	14.4506
Others	Flagellates		Flagellates oval	cell	2-3µm	4.6	0	0	1	0	0	1	2.06341
Others	Flagellates		Flagellates oval	cell	3-5µm	18.8	0	0	1	0	0	1	3.29903
Others	Flagellates		Flagellates oval	cell	5-7µm	63.6	0	0	1	0	0	1	4.95244
Others	Flagellates		Flagellates oval	cell	7-10µm	181	0	0	1	0	0	1	7.01821
Others	Flagellates		Flagellates round	cell	>2µm	4.19	0	0	1	0	0	1	2.00019
Others	Flagellates		Flagellates round	cell	10-15µm	1020	0	0	1	0	0	1	12.4892
Others	Flagellates		Flagellates round	cell	2-3µm	8.18	0	0	1	0	0	1	2.49987
Others	Flagellates		Flagellates round	cell	3-5µm	33.5	0	0	1	0	0	1	3.99959
Others	Flagellates		Flagellates round	cell	5-7µm	113	0	0	1	0	0	1	5.99828
Others	Flagellates		Flagellates round	cell	7-10µm	321	0	0	1	0	0	1	8.49511
Prasinophyceae	Chlorodendrales	Pterosperma	Pterosperma spp.	cell	10µm	523	0	0	1	0	0	1	9.99619
Prasinophyceae	Chlorodendrales	Pterosperma	Pterosperma spp.	cell	15µm	1770	0	0	1	0	0	2	15.0081
Prasinophyceae	Chlorodendrales	Pterosperma	Pterosperma spp.	cell	5µm	65	0	0	1	0	0	1	4.98852
Prasinophyceae	Chlorodendrales	Pterosperma	Pterosperma spp. cf.	cell	15µm	1770	0	0	1	0	0	2	15.0081
Prasinophyceae	Mamiellales	Mantoniella	Mantoniella squamata	cell	3,5x3-5	25.66	0	0	1	0	0	1	3.65948
Prasinophyceae	Mamiellales	Mantoniella	Mantoniella squamata cf.	cell	3,5x3-5	25.66	0	0	1	0	0	1	3.65948
Prasinophyceae	Mamiellales	Monomastix	Monomastix spp.	cell	6x4x2,5µm	31	0	0	1	0	0	1	3.89751
Prasinophyceae	Mamiellales	Pedinomonas	Pedinomonas spp.	cell	3x2,5x1,2µm	5	0	0	1	0	0	1	2.12157
Prasinophyceae			Prasinophyceae	cell	5µm	65	0	0	1	0	0	1	4.98852
Prasinophyceae (PROPOSED Helcom)	Chlorodendrales (PROPOSED Helcom)	Scourfieldia (PROPOSED Helcom)	Scourfieldia spp. (PROPOSED Helcom)	cell	8µm	268	0	0	1	0	0	1	7.99918
Prymnesiophyceae	Pavlovales	Pavlova	Pavlova spp. cf.	cell	5-7x7-9	87.96	0	0	1	0	0	1	5.51775
Prymnesiophyceae	Prymnesiales	Chrysochromulina	Chrysochromulina spinifera	cell	6-8x6-10	205.25	0	0	1	1	0	1	7.3186
Prymnesiophyceae	Prymnesiales	Chrysochromulina	Chrysochromulina spp.	cell	2-4	14.1	0	0	1	1	1	1	2.99737
Prymnesiophyceae	Prymnesiales	Chrysochromulina	Chrysochromulina spp.	cell	4-6	35.34	0	0	1	1	1	1	4.07151
Prymnesiophyceae	Prymnesiales	Chrysochromulina	Chrysochromulina spp.	cell	4-6	65.45	0	0	1	1	1	1	5
Prymnesiophyceae	Prymnesiales	Chrysochromulina	Chrysochromulina spp.	cell	10-12x14-18	829.38	0	0	1	1	1	2	11.657
Prymnesiophyceae	Prymnesiales	Chrysochromulina	Chrysochromulina spp.	cell	3x3x2µm	9	0	0	1	1	1	1	2.58076
Prymnesiophyceae	Prymnesiales	Chrysochromulina	Chrysochromulina spp.	cell	4x4x2µm	17	0	0	1	1	1	1	3.19019
Prymnesiophyceae	Prymnesiales	Chrysochromulina	Chrysochromulina spp.	cell	5-7x6-10	131.95	0	0	1	1	1	1	6.31641
Prymnesiophyceae	Prymnesiales	Chrysochromulina	Chrysochromulina spp.	cell	5x4x3,5µm	37	0	0	1	1	1	1	4.13429
Prymnesiophyceae	Prymnesiales	Chrysochromulina	Chrysochromulina spp.	cell	6,8x6,8x4,5µm	109	0	0	1	1	1	1	5.92665
Prymnesiophyceae	Prymnesiales	Chrysochromulina	Chrysochromulina spp.	cell	6x4x2µm	25	0	0	1	1	1	1	3.62783
Prymnesiophyceae	Prymnesiales	Chrysochromulina	Chrysochromulina spp.	cell	6x5x4µm	63	0	0	1	1	1	1	4.93682
Prymnesiophyceae	Prymnesiales	Chrysochromulina	Chrysochromulina spp.	cell	8-10x10-14	452.39	0	0	1	1	1	1	9.52441
Prymnesiophyceae	Prymnesiales	Chrysochromulina	Chrysochromulina spp.	cell	9x7x5µm	165	0	0	1	1	1	1	6.805
Prymnesiophyceae	Prymnesiales	Chrysochromulina	Chrysochromulina spp. cf.	cell	9x7x5µm	165	0	0	1	1	1	1	6.805
Prymnesiophyceae	Prymnesiales	Prymnesium	Prymnesium minutum cf.	cell	8x3,5µm	51	0	0	1	0	1	1	4.60105
Prymnesiophyceae	Prymnesiales	Prymnesium	Prymnesium spp.	cell	10-12	368.61	0	0	1	1	1	1	8.89589
Prymnesiophyceae	Prymnesiales		Prymnesiales	cell	2-4	14.14	0	0	1	1	1	1	3.0002
Prymnesiophyceae	Prymnesiales		Prymnesiales	cell	4-6	65.45	0	0	1	1	1	1	5
Prymnesiophyceae	Prymnesiales		Prymnesiales	cell	4-6x4-6	35.34	0	0	1	1	1	1	4.07151
Prymnesiophyceae	Prymnesiales		Prymnesiales	cell	5-7x6-10	131.95	0	0	1	1	1	1	6.31641
Pyramimonadophyceae	Pseudoscourfieldiales	Pseudoscourfieldia	Pseudoscourfieldia marina	cell	3-4µm	6.01	0	0	1	0	0	1	2.25576
Pyramimonadophyceae	Pseudoscourfieldiales	Pseudoscourfieldia	Pseudoscourfieldia spp.	cell	3,5x2,5x1,5µm	7	0	0	1	0	0	1	2.37338
Pyramimonadophyceae	Pseudoscourfieldiales	Pseudoscourfieldia	Pseudoscourfieldia spp.	cell	3-4µm	6.01	0	0	1	0	0	1	2.25576
Pyramimonadophyceae	Pseudoscourfieldiales	Pseudoscourfieldia	Pseudoscourfieldia spp.	cell	4-6µm	20.9	0	0	1	0	0	1	3.41756
Pyramimonadophyceae	Pyramimonadales	Cymbomonas	Cymbomonas tetramitiformis	cell	10-12x12-16µm	886.98	0	0	1	0	0	2	11.9208
Pyramimonadophyceae	Pyramimonadales	Cymbomonas	Cymbomonas tetramitiformis	cell	12-16x13-17µm	1539.38	0	0	1	0	0	2	14.3257
Pyramimonadophyceae	Pyramimonadales	Cymbomonas	Cymbomonas tetramitiformis cf.	cell	10-12x12-16µm	886.98	0	0	1	0	0	2	11.9208
[truncated: 161 more rows]

## Sheet: Information
Information 12.11.2021/Lehtinen et al. 12.11.2021
Nfixing	1=N-fixing; 0=non-N-fixing
Buoyancy	1=Buoyant; 0=non-buoyant
Motility	1=motile; 0=non-motile
Mixotrophy	1=mixotrophic; 0=autotrophic
Harmfulness	1=harmful eukaryotic phytoplankton; 2=harmful cyanobacteria; 0=non-harmful. Harmfulness refers to potential harmfulness according to the list of toxin-producing taxa observed in the Baltic Sea (Karlson et al. 2021). In the case that a specimen was identified to a lower taxonomic precision than species-level (e.g. to genus-level), it was generally considered a potential carrier of the trait if one…
SizeGroup	1=maximum morphometric measure of the counting unit (cell, colony, coenobium, chain, or 100 µm piece of filament) is less than or equal to 10 µm, 2=maximum morphometric measure of the counting unit (cell, colony, coenobium, chain, or 100 µm piece of filament) is more than or equal to 11 µm
ESD(Equivalent Shperical Diameter)	Calculated as follows: first the number of cells per counting unit was determined. This was done based on information in the data set (microscopy results), or if lacking, either based on information in Olenina et al. (2006, and its annually updated appendix, version 2020) as concerns closely related taxa, similar size classes, or mor-phologically similar taxa, or if not applicable, based on liter…
The information concenring taxonomy, counting units, descrptions of counting units, and biovolumes originates from the Finnish national database OIVA (http://www.syke.fi/en-US/Open_information, in Finnish. Available also through the database of the European Marine Observation and Data Network (EMODnet, https://emodnet.ec.europa.eu/en/portals).
Class	Class in the OIVA database 12.11.2021
Order	Order in the OIVA database 12.11.2021
Genus	Genus in the OIVA database 12.11.2021
Species	Species in the OIVA database 12.11.2021
CountingUnit	Description of the counting unit in the OIVA database 12.11.2021 (counting unit can be a cell, or a colony, cenobia, chain, or filament of a certain number of cells/length)
SizeDescription_CountingUnit	Description of the size of the counting unit in the OIVA database 12.11.2021
Biovolume_µm-3	Biovolume of the counting unit µm-3, given in the OIVA database 12.11.2021
